# Supplementary material for: Probing the target search of DNA-binding proteins in mammalian cells using TetR as model searcher
Source: Nat Commun. 2015 Jul 7;6:7357. doi: 10.1038/ncomms8357 (PMC4507003; doi:10.1038/ncomms8357)
Supplement: Supplementary Data 1 — BLAST alignment of tetO to human genome results list [file ncomms8357-s12.xlsx]

## Sheet: tetO BLAST Results
Query	Subject	% id	Alignment length	Mismatches	Gap openings	q.start	q.end	s.start	s.end	E-value	Bit score
tetO	gi|568336016|gb|CM000670.2|	100	16	0	0	3	18	88484916	88484931	1.9	32.2
tetO	gi|568336016|gb|CM000670.2|	100	15	0	0	3	17	12878047	12878061	7.4	30.2
tetO	gi|568336016|gb|CM000670.2|	100	15	0	0	3	17	39438752	39438766	7.4	30.2
tetO	gi|568336016|gb|CM000670.2|	100	15	0	0	5	19	108994175	108994189	7.4	30.2
tetO	gi|568336016|gb|CM000670.2|	100	15	0	0	3	17	116599592	116599578	7.4	30.2
tetO	gi|568336016|gb|CM000670.2|	100	15	0	0	3	17	119016433	119016419	7.4	30.2
tetO	gi|568336016|gb|CM000670.2|	100	15	0	0	3	17	128256509	128256523	7.4	30.2
tetO	gi|568336016|gb|CM000670.2|	100	15	0	0	3	17	131208659	131208645	7.4	30.2
tetO	gi|568336016|gb|CM000670.2|	100	14	0	0	4	17	12082016	12082029	29	28.2
tetO	gi|568336016|gb|CM000670.2|	100	14	0	0	4	17	12328261	12328274	29	28.2
tetO	gi|568336016|gb|CM000670.2|	100	14	0	0	4	17	18472661	18472674	29	28.2
tetO	gi|568336016|gb|CM000670.2|	100	14	0	0	4	17	34743795	34743808	29	28.2
tetO	gi|568336016|gb|CM000670.2|	100	14	0	0	6	19	55706051	55706064	29	28.2
tetO	gi|568336016|gb|CM000670.2|	100	14	0	0	5	18	86768560	86768547	29	28.2
tetO	gi|568336016|gb|CM000670.2|	100	14	0	0	4	17	109212433	109212420	29	28.2
tetO	gi|568336016|gb|CM000670.2|	100	14	0	0	6	19	135869895	135869882	29	28.2
tetO	gi|568336016|gb|CM000670.2|	100	13	0	0	5	17	3530011	3530023	115	26.3
tetO	gi|568336016|gb|CM000670.2|	100	13	0	0	3	15	5288602	5288590	115	26.3
tetO	gi|568336016|gb|CM000670.2|	100	13	0	0	5	17	5385262	5385250	115	26.3
tetO	gi|568336016|gb|CM000670.2|	100	13	0	0	5	17	10273588	10273600	115	26.3
tetO	gi|568336016|gb|CM000670.2|	100	13	0	0	7	19	19989598	19989610	115	26.3
tetO	gi|568336016|gb|CM000670.2|	100	13	0	0	7	19	21513749	21513737	115	26.3
tetO	gi|568336016|gb|CM000670.2|	100	13	0	0	6	18	24410548	24410536	115	26.3
tetO	gi|568336016|gb|CM000670.2|	100	13	0	0	1	13	36379037	36379025	115	26.3
tetO	gi|568336016|gb|CM000670.2|	100	13	0	0	6	18	39200025	39200013	115	26.3
tetO	gi|568336016|gb|CM000670.2|	100	13	0	0	7	19	42812182	42812194	115	26.3
tetO	gi|568336016|gb|CM000670.2|	100	13	0	0	5	17	47504403	47504391	115	26.3
tetO	gi|568336016|gb|CM000670.2|	100	13	0	0	5	17	48623640	48623628	115	26.3
tetO	gi|568336016|gb|CM000670.2|	94.12	17	1	0	1	17	53705710	53705694	115	26.3
tetO	gi|568336016|gb|CM000670.2|	100	13	0	0	5	17	56416481	56416493	115	26.3
tetO	gi|568336016|gb|CM000670.2|	100	13	0	0	6	18	57779123	57779135	115	26.3
tetO	gi|568336016|gb|CM000670.2|	100	13	0	0	7	19	61472151	61472139	115	26.3
tetO	gi|568336016|gb|CM000670.2|	100	13	0	0	1	13	79270511	79270523	115	26.3
tetO	gi|568336016|gb|CM000670.2|	100	13	0	0	5	17	89164251	89164263	115	26.3
tetO	gi|568336016|gb|CM000670.2|	100	13	0	0	1	13	105542534	105542546	115	26.3
tetO	gi|568336016|gb|CM000670.2|	100	13	0	0	1	13	117356308	117356296	115	26.3
tetO	gi|568336016|gb|CM000670.2|	100	13	0	0	7	19	126757424	126757412	115	26.3
tetO	gi|568336016|gb|CM000670.2|	100	13	0	0	1	13	127742310	127742298	115	26.3
tetO	gi|568336016|gb|CM000670.2|	100	13	0	0	2	14	132938602	132938590	115	26.3
tetO	gi|568336016|gb|CM000670.2|	100	13	0	0	7	19	134560267	134560255	115	26.3
tetO	gi|568336016|gb|CM000670.2|	100	13	0	0	1	13	136882712	136882700	115	26.3
tetO	gi|568336016|gb|CM000670.2|	100	13	0	0	7	19	137133790	137133778	115	26.3
tetO	gi|568336016|gb|CM000670.2|	100	12	0	0	6	17	440991	440980	454	24.3
tetO	gi|568336016|gb|CM000670.2|	100	12	0	0	6	17	3258700	3258711	454	24.3
tetO	gi|568336016|gb|CM000670.2|	100	12	0	0	4	15	4273982	4273993	454	24.3
tetO	gi|568336016|gb|CM000670.2|	100	12	0	0	6	17	4647820	4647809	454	24.3
tetO	gi|568336016|gb|CM000670.2|	100	12	0	0	6	17	5499631	5499620	454	24.3
tetO	gi|568336016|gb|CM000670.2|	100	12	0	0	6	17	6118338	6118349	454	24.3
tetO	gi|568336016|gb|CM000670.2|	100	12	0	0	2	13	8246891	8246902	454	24.3
tetO	gi|568336016|gb|CM000670.2|	100	12	0	0	6	17	9592675	9592664	454	24.3
tetO	gi|568336016|gb|CM000670.2|	100	12	0	0	6	17	11058446	11058457	454	24.3
tetO	gi|568336016|gb|CM000670.2|	100	12	0	0	8	19	11884426	11884437	454	24.3
tetO	gi|568336016|gb|CM000670.2|	100	12	0	0	6	17	12058628	12058639	454	24.3
tetO	gi|568336016|gb|CM000670.2|	100	12	0	0	6	17	12305192	12305203	454	24.3
tetO	gi|568336016|gb|CM000670.2|	100	12	0	0	4	15	12812542	12812553	454	24.3
tetO	gi|568336016|gb|CM000670.2|	100	12	0	0	6	17	13256480	13256491	454	24.3
tetO	gi|568336016|gb|CM000670.2|	100	12	0	0	6	17	13520232	13520243	454	24.3
tetO	gi|568336016|gb|CM000670.2|	100	12	0	0	6	17	14796078	14796067	454	24.3
tetO	gi|568336016|gb|CM000670.2|	100	12	0	0	8	19	14925256	14925245	454	24.3
tetO	gi|568336016|gb|CM000670.2|	100	12	0	0	6	17	15286879	15286868	454	24.3
tetO	gi|568336016|gb|CM000670.2|	100	12	0	0	5	16	15356419	15356430	454	24.3
tetO	gi|568336016|gb|CM000670.2|	100	12	0	0	6	17	15879132	15879143	454	24.3
tetO	gi|568336016|gb|CM000670.2|	100	12	0	0	6	17	16538979	16538968	454	24.3
tetO	gi|568336016|gb|CM000670.2|	100	12	0	0	6	17	18593733	18593744	454	24.3
tetO	gi|568336016|gb|CM000670.2|	100	12	0	0	8	19	18613131	18613142	454	24.3
tetO	gi|568336016|gb|CM000670.2|	100	12	0	0	6	17	18714889	18714900	454	24.3
tetO	gi|568336016|gb|CM000670.2|	100	12	0	0	2	13	19512070	19512081	454	24.3
tetO	gi|568336016|gb|CM000670.2|	100	12	0	0	6	17	19906326	19906315	454	24.3
tetO	gi|568336016|gb|CM000670.2|	100	12	0	0	8	19	20742378	20742389	454	24.3
tetO	gi|568336016|gb|CM000670.2|	100	12	0	0	3	14	20999609	20999620	454	24.3
tetO	gi|568336016|gb|CM000670.2|	100	12	0	0	8	19	21401361	21401372	454	24.3
tetO	gi|568336016|gb|CM000670.2|	100	12	0	0	6	17	21437093	21437104	454	24.3
tetO	gi|568336016|gb|CM000670.2|	100	12	0	0	1	12	21466341	21466352	454	24.3
tetO	gi|568336016|gb|CM000670.2|	100	12	0	0	6	17	22481938	22481927	454	24.3
tetO	gi|568336016|gb|CM000670.2|	100	12	0	0	8	19	23859132	23859143	454	24.3
tetO	gi|568336016|gb|CM000670.2|	100	12	0	0	6	17	24274998	24274987	454	24.3
tetO	gi|568336016|gb|CM000670.2|	100	12	0	0	6	17	25192175	25192164	454	24.3
tetO	gi|568336016|gb|CM000670.2|	100	12	0	0	2	13	25422717	25422728	454	24.3
tetO	gi|568336016|gb|CM000670.2|	100	12	0	0	6	17	25529334	25529345	454	24.3
tetO	gi|568336016|gb|CM000670.2|	100	12	0	0	7	18	25930916	25930905	454	24.3
tetO	gi|568336016|gb|CM000670.2|	100	12	0	0	6	17	27150663	27150674	454	24.3
tetO	gi|568336016|gb|CM000670.2|	100	12	0	0	1	12	29202790	29202801	454	24.3
tetO	gi|568336016|gb|CM000670.2|	100	12	0	0	7	18	29848251	29848240	454	24.3
tetO	gi|568336016|gb|CM000670.2|	100	12	0	0	6	17	29890603	29890592	454	24.3
tetO	gi|568336016|gb|CM000670.2|	100	12	0	0	6	17	31333611	31333622	454	24.3
tetO	gi|568336016|gb|CM000670.2|	100	12	0	0	4	15	32550069	32550058	454	24.3
tetO	gi|568336016|gb|CM000670.2|	100	12	0	0	7	18	32701459	32701470	454	24.3
tetO	gi|568336016|gb|CM000670.2|	100	12	0	0	8	19	35280803	35280792	454	24.3
tetO	gi|568336016|gb|CM000670.2|	100	12	0	0	6	17	35670467	35670478	454	24.3
tetO	gi|568336016|gb|CM000670.2|	100	12	0	0	6	17	36731514	36731525	454	24.3
tetO	gi|568336016|gb|CM000670.2|	100	12	0	0	7	18	36868188	36868199	454	24.3
tetO	gi|568336016|gb|CM000670.2|	100	12	0	0	7	18	37170846	37170857	454	24.3
tetO	gi|568336016|gb|CM000670.2|	100	12	0	0	6	17	37448775	37448786	454	24.3
tetO	gi|568336016|gb|CM000670.2|	100	12	0	0	6	17	40016802	40016791	454	24.3
tetO	gi|568336016|gb|CM000670.2|	100	12	0	0	6	17	41230713	41230724	454	24.3
tetO	gi|568336016|gb|CM000670.2|	100	12	0	0	8	19	42017153	42017142	454	24.3
tetO	gi|568336016|gb|CM000670.2|	100	12	0	0	2	13	42112034	42112023	454	24.3
tetO	gi|568336016|gb|CM000670.2|	100	12	0	0	2	13	46362014	46362003	454	24.3
tetO	gi|568336016|gb|CM000670.2|	100	12	0	0	7	18	47404963	47404974	454	24.3
tetO	gi|568336016|gb|CM000670.2|	100	12	0	0	6	17	48005422	48005411	454	24.3
tetO	gi|568336016|gb|CM000670.2|	100	12	0	0	1	12	48380560	48380549	454	24.3
tetO	gi|568336016|gb|CM000670.2|	100	12	0	0	6	17	48840842	48840831	454	24.3
tetO	gi|568336016|gb|CM000670.2|	100	12	0	0	6	17	48939487	48939476	454	24.3
tetO	gi|568336016|gb|CM000670.2|	100	12	0	0	6	17	49201670	49201681	454	24.3
tetO	gi|568336016|gb|CM000670.2|	100	12	0	0	6	17	49273793	49273804	454	24.3
tetO	gi|568336016|gb|CM000670.2|	100	12	0	0	3	14	49937975	49937986	454	24.3
tetO	gi|568336016|gb|CM000670.2|	100	12	0	0	5	16	49965158	49965147	454	24.3
tetO	gi|568336016|gb|CM000670.2|	100	12	0	0	5	16	50359563	50359574	454	24.3
tetO	gi|568336016|gb|CM000670.2|	100	12	0	0	6	17	50521031	50521042	454	24.3
tetO	gi|568336016|gb|CM000670.2|	100	12	0	0	8	19	51985802	51985791	454	24.3
tetO	gi|568336016|gb|CM000670.2|	100	12	0	0	4	15	52874937	52874926	454	24.3
tetO	gi|568336016|gb|CM000670.2|	100	12	0	0	6	17	53059124	53059135	454	24.3
tetO	gi|568336016|gb|CM000670.2|	100	12	0	0	8	19	53818138	53818127	454	24.3
tetO	gi|568336016|gb|CM000670.2|	100	12	0	0	6	17	54669636	54669647	454	24.3
tetO	gi|568336016|gb|CM000670.2|	100	12	0	0	6	17	56138324	56138313	454	24.3
tetO	gi|568336016|gb|CM000670.2|	100	12	0	0	6	17	56896515	56896526	454	24.3
tetO	gi|568336016|gb|CM000670.2|	100	12	0	0	2	13	57957666	57957677	454	24.3
tetO	gi|568336016|gb|CM000670.2|	100	12	0	0	6	17	57961911	57961922	454	24.3
tetO	gi|568336016|gb|CM000670.2|	100	12	0	0	6	17	58198971	58198960	454	24.3
tetO	gi|568336016|gb|CM000670.2|	100	12	0	0	6	17	59706776	59706787	454	24.3
tetO	gi|568336016|gb|CM000670.2|	100	12	0	0	4	15	59839433	59839444	454	24.3
tetO	gi|568336016|gb|CM000670.2|	100	12	0	0	6	17	59905227	59905238	454	24.3
tetO	gi|568336016|gb|CM000670.2|	100	12	0	0	6	17	60077307	60077296	454	24.3
tetO	gi|568336016|gb|CM000670.2|	100	12	0	0	6	17	60125073	60125062	454	24.3
tetO	gi|568336016|gb|CM000670.2|	100	12	0	0	6	17	60439030	60439019	454	24.3
tetO	gi|568336016|gb|CM000670.2|	100	12	0	0	6	17	60597201	60597212	454	24.3
tetO	gi|568336016|gb|CM000670.2|	100	12	0	0	4	15	60932383	60932394	454	24.3
tetO	gi|568336016|gb|CM000670.2|	100	12	0	0	6	17	61249324	61249313	454	24.3
tetO	gi|568336016|gb|CM000670.2|	100	12	0	0	6	17	61334105	61334094	454	24.3
tetO	gi|568336016|gb|CM000670.2|	100	12	0	0	4	15	61949406	61949417	454	24.3
tetO	gi|568336016|gb|CM000670.2|	100	12	0	0	4	15	63205411	63205400	454	24.3
tetO	gi|568336016|gb|CM000670.2|	100	12	0	0	6	17	63505154	63505143	454	24.3
tetO	gi|568336016|gb|CM000670.2|	100	12	0	0	6	17	64236456	64236467	454	24.3
tetO	gi|568336016|gb|CM000670.2|	100	12	0	0	6	17	64400259	64400248	454	24.3
tetO	gi|568336016|gb|CM000670.2|	100	12	0	0	6	17	64493433	64493444	454	24.3
tetO	gi|568336016|gb|CM000670.2|	100	12	0	0	8	19	64725784	64725795	454	24.3
tetO	gi|568336016|gb|CM000670.2|	100	12	0	0	8	19	64830471	64830482	454	24.3
tetO	gi|568336016|gb|CM000670.2|	100	12	0	0	6	17	65098798	65098809	454	24.3
tetO	gi|568336016|gb|CM000670.2|	100	12	0	0	7	18	65269242	65269253	454	24.3
tetO	gi|568336016|gb|CM000670.2|	100	12	0	0	3	14	66827625	66827614	454	24.3
tetO	gi|568336016|gb|CM000670.2|	100	12	0	0	7	18	67107091	67107080	454	24.3
tetO	gi|568336016|gb|CM000670.2|	100	12	0	0	6	17	67535115	67535104	454	24.3
tetO	gi|568336016|gb|CM000670.2|	100	12	0	0	6	17	68178043	68178032	454	24.3
tetO	gi|568336016|gb|CM000670.2|	100	12	0	0	6	17	68434551	68434540	454	24.3
tetO	gi|568336016|gb|CM000670.2|	100	12	0	0	6	17	69129382	69129393	454	24.3
tetO	gi|568336016|gb|CM000670.2|	100	12	0	0	6	17	69543627	69543616	454	24.3
tetO	gi|568336016|gb|CM000670.2|	100	12	0	0	8	19	69579597	69579608	454	24.3
tetO	gi|568336016|gb|CM000670.2|	100	12	0	0	6	17	71393699	71393688	454	24.3
tetO	gi|568336016|gb|CM000670.2|	100	12	0	0	8	19	71512868	71512879	454	24.3
tetO	gi|568336016|gb|CM000670.2|	100	12	0	0	6	17	71587352	71587363	454	24.3
tetO	gi|568336016|gb|CM000670.2|	100	12	0	0	6	17	72296879	72296890	454	24.3
tetO	gi|568336016|gb|CM000670.2|	100	12	0	0	6	17	72326728	72326739	454	24.3
tetO	gi|568336016|gb|CM000670.2|	100	12	0	0	6	17	72776010	72776021	454	24.3
tetO	gi|568336016|gb|CM000670.2|	100	12	0	0	6	17	72838515	72838504	454	24.3
tetO	gi|568336016|gb|CM000670.2|	100	12	0	0	6	17	75634851	75634840	454	24.3
tetO	gi|568336016|gb|CM000670.2|	100	12	0	0	6	17	76282972	76282961	454	24.3
tetO	gi|568336016|gb|CM000670.2|	100	12	0	0	6	17	76501602	76501613	454	24.3
tetO	gi|568336016|gb|CM000670.2|	100	12	0	0	6	17	76939782	76939793	454	24.3
tetO	gi|568336016|gb|CM000670.2|	100	12	0	0	4	15	77080908	77080897	454	24.3
tetO	gi|568336016|gb|CM000670.2|	100	12	0	0	8	19	77273207	77273218	454	24.3
tetO	gi|568336016|gb|CM000670.2|	100	12	0	0	1	12	77335641	77335630	454	24.3
tetO	gi|568336016|gb|CM000670.2|	100	12	0	0	6	17	77636786	77636797	454	24.3
tetO	gi|568336016|gb|CM000670.2|	100	12	0	0	3	14	77805408	77805397	454	24.3
tetO	gi|568336016|gb|CM000670.2|	100	12	0	0	6	17	77853231	77853220	454	24.3
tetO	gi|568336016|gb|CM000670.2|	100	12	0	0	6	17	78287888	78287877	454	24.3
tetO	gi|568336016|gb|CM000670.2|	100	12	0	0	6	17	78503458	78503469	454	24.3
tetO	gi|568336016|gb|CM000670.2|	100	12	0	0	6	17	78928191	78928202	454	24.3
tetO	gi|568336016|gb|CM000670.2|	100	12	0	0	6	17	79117673	79117684	454	24.3
tetO	gi|568336016|gb|CM000670.2|	100	12	0	0	6	17	80009034	80009045	454	24.3
tetO	gi|568336016|gb|CM000670.2|	100	12	0	0	6	17	81047098	81047087	454	24.3
tetO	gi|568336016|gb|CM000670.2|	100	12	0	0	6	17	81985489	81985478	454	24.3
tetO	gi|568336016|gb|CM000670.2|	100	12	0	0	6	17	82097971	82097982	454	24.3
tetO	gi|568336016|gb|CM000670.2|	100	12	0	0	6	17	83646768	83646779	454	24.3
tetO	gi|568336016|gb|CM000670.2|	100	12	0	0	6	17	83968917	83968928	454	24.3
tetO	gi|568336016|gb|CM000670.2|	100	12	0	0	8	19	84740395	84740406	454	24.3
tetO	gi|568336016|gb|CM000670.2|	100	12	0	0	6	17	84951831	84951820	454	24.3
tetO	gi|568336016|gb|CM000670.2|	100	12	0	0	6	17	85300044	85300055	454	24.3
tetO	gi|568336016|gb|CM000670.2|	100	12	0	0	2	13	87249046	87249035	454	24.3
tetO	gi|568336016|gb|CM000670.2|	100	12	0	0	8	19	88884539	88884528	454	24.3
tetO	gi|568336016|gb|CM000670.2|	100	12	0	0	6	17	89430425	89430436	454	24.3
tetO	gi|568336016|gb|CM000670.2|	100	12	0	0	6	17	90483370	90483359	454	24.3
tetO	gi|568336016|gb|CM000670.2|	100	12	0	0	6	17	90486356	90486345	454	24.3
tetO	gi|568336016|gb|CM000670.2|	100	12	0	0	6	17	90513640	90513651	454	24.3
tetO	gi|568336016|gb|CM000670.2|	100	12	0	0	4	15	90881238	90881227	454	24.3
tetO	gi|568336016|gb|CM000670.2|	100	12	0	0	4	15	91973110	91973121	454	24.3
tetO	gi|568336016|gb|CM000670.2|	100	12	0	0	6	17	92848902	92848891	454	24.3
tetO	gi|568336016|gb|CM000670.2|	100	12	0	0	7	18	93248043	93248054	454	24.3
tetO	gi|568336016|gb|CM000670.2|	100	12	0	0	7	18	93527115	93527126	454	24.3
tetO	gi|568336016|gb|CM000670.2|	100	12	0	0	6	17	95449506	95449495	454	24.3
tetO	gi|568336016|gb|CM000670.2|	100	12	0	0	8	19	95979990	95980001	454	24.3
tetO	gi|568336016|gb|CM000670.2|	100	12	0	0	7	18	96193556	96193545	454	24.3
tetO	gi|568336016|gb|CM000670.2|	100	12	0	0	8	19	96933800	96933811	454	24.3
tetO	gi|568336016|gb|CM000670.2|	100	12	0	0	6	17	97062878	97062867	454	24.3
tetO	gi|568336016|gb|CM000670.2|	100	12	0	0	7	18	97274556	97274545	454	24.3
tetO	gi|568336016|gb|CM000670.2|	100	12	0	0	4	15	98140518	98140507	454	24.3
tetO	gi|568336016|gb|CM000670.2|	100	12	0	0	8	19	98771447	98771436	454	24.3
tetO	gi|568336016|gb|CM000670.2|	100	12	0	0	6	17	98870246	98870235	454	24.3
tetO	gi|568336016|gb|CM000670.2|	100	12	0	0	6	17	99205113	99205124	454	24.3
tetO	gi|568336016|gb|CM000670.2|	100	12	0	0	6	17	99372923	99372934	454	24.3
tetO	gi|568336016|gb|CM000670.2|	100	12	0	0	6	17	99587226	99587215	454	24.3
tetO	gi|568336016|gb|CM000670.2|	100	12	0	0	6	17	99593666	99593677	454	24.3
tetO	gi|568336016|gb|CM000670.2|	100	12	0	0	6	17	100061906	100061917	454	24.3
tetO	gi|568336016|gb|CM000670.2|	100	12	0	0	7	18	100782043	100782032	454	24.3
tetO	gi|568336016|gb|CM000670.2|	100	12	0	0	6	17	104136556	104136567	454	24.3
tetO	gi|568336016|gb|CM000670.2|	100	12	0	0	6	17	104415353	104415364	454	24.3
tetO	gi|568336016|gb|CM000670.2|	100	12	0	0	6	17	104999920	104999931	454	24.3
tetO	gi|568336016|gb|CM000670.2|	100	12	0	0	6	17	105210420	105210431	454	24.3
tetO	gi|568336016|gb|CM000670.2|	100	12	0	0	2	13	106245098	106245109	454	24.3
tetO	gi|568336016|gb|CM000670.2|	100	12	0	0	2	13	106301215	106301204	454	24.3
tetO	gi|568336016|gb|CM000670.2|	100	12	0	0	6	17	106671577	106671588	454	24.3
tetO	gi|568336016|gb|CM000670.2|	100	12	0	0	6	17	107794963	107794974	454	24.3
tetO	gi|568336016|gb|CM000670.2|	100	12	0	0	6	17	107832682	107832671	454	24.3
tetO	gi|568336016|gb|CM000670.2|	100	12	0	0	6	17	108089339	108089350	454	24.3
tetO	gi|568336016|gb|CM000670.2|	100	12	0	0	6	17	108374748	108374737	454	24.3
tetO	gi|568336016|gb|CM000670.2|	100	12	0	0	6	17	108494839	108494828	454	24.3
tetO	gi|568336016|gb|CM000670.2|	100	12	0	0	7	18	109631743	109631732	454	24.3
tetO	gi|568336016|gb|CM000670.2|	100	12	0	0	7	18	110107484	110107495	454	24.3
tetO	gi|568336016|gb|CM000670.2|	100	12	0	0	6	17	110261539	110261550	454	24.3
tetO	gi|568336016|gb|CM000670.2|	100	12	0	0	6	17	110374194	110374183	454	24.3
tetO	gi|568336016|gb|CM000670.2|	100	12	0	0	6	17	111409233	111409222	454	24.3
tetO	gi|568336016|gb|CM000670.2|	100	12	0	0	2	13	111452111	111452122	454	24.3
tetO	gi|568336016|gb|CM000670.2|	100	12	0	0	6	17	111496592	111496603	454	24.3
tetO	gi|568336016|gb|CM000670.2|	100	12	0	0	6	17	111654927	111654938	454	24.3
tetO	gi|568336016|gb|CM000670.2|	100	12	0	0	4	15	111726871	111726882	454	24.3
tetO	gi|568336016|gb|CM000670.2|	100	12	0	0	3	14	111820074	111820063	454	24.3
tetO	gi|568336016|gb|CM000670.2|	100	12	0	0	6	17	111944906	111944895	454	24.3
tetO	gi|568336016|gb|CM000670.2|	100	12	0	0	6	17	112221807	112221818	454	24.3
tetO	gi|568336016|gb|CM000670.2|	100	12	0	0	7	18	112841088	112841099	454	24.3
tetO	gi|568336016|gb|CM000670.2|	100	12	0	0	6	17	113464963	113464974	454	24.3
tetO	gi|568336016|gb|CM000670.2|	100	12	0	0	6	17	113917740	113917751	454	24.3
tetO	gi|568336016|gb|CM000670.2|	100	12	0	0	8	19	116405619	116405630	454	24.3
tetO	gi|568336016|gb|CM000670.2|	100	12	0	0	7	18	116954864	116954875	454	24.3
tetO	gi|568336016|gb|CM000670.2|	100	12	0	0	6	17	117571267	117571256	454	24.3
tetO	gi|568336016|gb|CM000670.2|	100	12	0	0	6	17	117618537	117618526	454	24.3
tetO	gi|568336016|gb|CM000670.2|	100	12	0	0	7	18	118362070	118362081	454	24.3
tetO	gi|568336016|gb|CM000670.2|	100	12	0	0	6	17	120638808	120638797	454	24.3
tetO	gi|568336016|gb|CM000670.2|	100	12	0	0	1	12	120830296	120830307	454	24.3
tetO	gi|568336016|gb|CM000670.2|	100	12	0	0	6	17	121150460	121150471	454	24.3
tetO	gi|568336016|gb|CM000670.2|	100	12	0	0	1	12	121235338	121235327	454	24.3
tetO	gi|568336016|gb|CM000670.2|	100	12	0	0	3	14	123612008	123611997	454	24.3
tetO	gi|568336016|gb|CM000670.2|	100	12	0	0	6	17	125819421	125819410	454	24.3
tetO	gi|568336016|gb|CM000670.2|	100	12	0	0	6	17	126005436	126005447	454	24.3
tetO	gi|568336016|gb|CM000670.2|	100	12	0	0	6	17	127131928	127131939	454	24.3
tetO	gi|568336016|gb|CM000670.2|	100	12	0	0	6	17	127236146	127236135	454	24.3
tetO	gi|568336016|gb|CM000670.2|	100	12	0	0	6	17	127341271	127341282	454	24.3
tetO	gi|568336016|gb|CM000670.2|	100	12	0	0	6	17	129646037	129646026	454	24.3
tetO	gi|568336016|gb|CM000670.2|	100	12	0	0	6	17	131400305	131400294	454	24.3
tetO	gi|568336016|gb|CM000670.2|	100	12	0	0	6	17	131595116	131595105	454	24.3
tetO	gi|568336016|gb|CM000670.2|	100	12	0	0	6	17	134003965	134003954	454	24.3
tetO	gi|568336016|gb|CM000670.2|	100	12	0	0	6	17	134679696	134679707	454	24.3
tetO	gi|568336016|gb|CM000670.2|	100	12	0	0	8	19	135115474	135115485	454	24.3
tetO	gi|568336016|gb|CM000670.2|	100	12	0	0	6	17	136612025	136612014	454	24.3
tetO	gi|568336016|gb|CM000670.2|	100	12	0	0	5	16	136878511	136878522	454	24.3
tetO	gi|568336016|gb|CM000670.2|	100	12	0	0	8	19	138267953	138267942	454	24.3
tetO	gi|568336016|gb|CM000670.2|	100	12	0	0	3	14	139873316	139873305	454	24.3
tetO	gi|568336016|gb|CM000670.2|	100	12	0	0	6	17	140366173	140366162	454	24.3
tetO	gi|568336016|gb|CM000670.2|	100	12	0	0	6	17	140476319	140476330	454	24.3
tetO	gi|568336016|gb|CM000670.2|	100	12	0	0	6	17	140853594	140853583	454	24.3
tetO	gi|568336016|gb|CM000670.2|	100	12	0	0	6	17	140902366	140902355	454	24.3
tetO	gi|568336016|gb|CM000670.2|	100	12	0	0	6	17	140941481	140941470	454	24.3
tetO	gi|568336016|gb|CM000670.2|	100	12	0	0	6	17	140978868	140978879	454	24.3
tetO	gi|568336016|gb|CM000670.2|	100	12	0	0	8	19	141581228	141581239	454	24.3
tetO	gi|568336016|gb|CM000670.2|	100	11	0	0	7	17	436017	436027	1796	22.3
tetO	gi|568336016|gb|CM000670.2|	100	11	0	0	9	19	639397	639407	1796	22.3
tetO	gi|568336016|gb|CM000670.2|	100	11	0	0	4	14	953545	953535	1796	22.3
tetO	gi|568336016|gb|CM000670.2|	100	11	0	0	1	11	2173487	2173497	1796	22.3
tetO	gi|568336016|gb|CM000670.2|	100	11	0	0	5	15	2357516	2357506	1796	22.3
tetO	gi|568336016|gb|CM000670.2|	100	11	0	0	5	15	2939205	2939195	1796	22.3
tetO	gi|568336016|gb|CM000670.2|	100	11	0	0	1	11	3551980	3551970	1796	22.3
tetO	gi|568336016|gb|CM000670.2|	100	11	0	0	8	18	3671874	3671864	1796	22.3
tetO	gi|568336016|gb|CM000670.2|	100	11	0	0	9	19	3935841	3935831	1796	22.3
tetO	gi|568336016|gb|CM000670.2|	100	11	0	0	4	14	4111538	4111528	1796	22.3
tetO	gi|568336016|gb|CM000670.2|	100	11	0	0	5	15	4665544	4665554	1796	22.3
tetO	gi|568336016|gb|CM000670.2|	100	11	0	0	9	19	5530891	5530901	1796	22.3
tetO	gi|568336016|gb|CM000670.2|	100	11	0	0	9	19	5729181	5729191	1796	22.3
tetO	gi|568336016|gb|CM000670.2|	100	11	0	0	3	13	5979590	5979580	1796	22.3
tetO	gi|568336016|gb|CM000670.2|	100	11	0	0	5	15	6208913	6208903	1796	22.3
tetO	gi|568336016|gb|CM000670.2|	100	11	0	0	5	15	6257907	6257897	1796	22.3
tetO	gi|568336016|gb|CM000670.2|	100	11	0	0	9	19	6283164	6283174	1796	22.3
tetO	gi|568336016|gb|CM000670.2|	100	11	0	0	9	19	8488511	8488521	1796	22.3
tetO	gi|568336016|gb|CM000670.2|	100	11	0	0	7	17	9061110	9061120	1796	22.3
tetO	gi|568336016|gb|CM000670.2|	100	11	0	0	5	15	9116681	9116671	1796	22.3
tetO	gi|568336016|gb|CM000670.2|	100	11	0	0	5	15	9698932	9698942	1796	22.3
tetO	gi|568336016|gb|CM000670.2|	100	11	0	0	6	16	9773176	9773186	1796	22.3
tetO	gi|568336016|gb|CM000670.2|	100	11	0	0	9	19	11298791	11298801	1796	22.3
tetO	gi|568336016|gb|CM000670.2|	100	11	0	0	4	14	11406827	11406817	1796	22.3
tetO	gi|568336016|gb|CM000670.2|	100	11	0	0	5	15	12741896	12741886	1796	22.3
tetO	gi|568336016|gb|CM000670.2|	100	11	0	0	9	19	12992332	12992342	1796	22.3
tetO	gi|568336016|gb|CM000670.2|	100	11	0	0	6	16	13300041	13300051	1796	22.3
tetO	gi|568336016|gb|CM000670.2|	100	11	0	0	9	19	13344692	13344682	1796	22.3
tetO	gi|568336016|gb|CM000670.2|	100	11	0	0	5	15	13414003	13414013	1796	22.3
tetO	gi|568336016|gb|CM000670.2|	100	11	0	0	5	15	13714788	13714798	1796	22.3
tetO	gi|568336016|gb|CM000670.2|	100	11	0	0	9	19	14732754	14732764	1796	22.3
tetO	gi|568336016|gb|CM000670.2|	100	11	0	0	7	17	14969739	14969729	1796	22.3
tetO	gi|568336016|gb|CM000670.2|	100	11	0	0	5	15	15441496	15441506	1796	22.3
tetO	gi|568336016|gb|CM000670.2|	100	11	0	0	5	15	15880324	15880314	1796	22.3
tetO	gi|568336016|gb|CM000670.2|	100	11	0	0	7	17	16188913	16188903	1796	22.3
tetO	gi|568336016|gb|CM000670.2|	100	11	0	0	7	17	16508778	16508788	1796	22.3
tetO	gi|568336016|gb|CM000670.2|	100	11	0	0	5	15	16609680	16609670	1796	22.3
tetO	gi|568336016|gb|CM000670.2|	100	11	0	0	6	16	16615941	16615951	1796	22.3
tetO	gi|568336016|gb|CM000670.2|	100	11	0	0	4	14	16621598	16621608	1796	22.3
tetO	gi|568336016|gb|CM000670.2|	100	11	0	0	4	14	16647679	16647689	1796	22.3
tetO	gi|568336016|gb|CM000670.2|	100	11	0	0	7	17	16871704	16871694	1796	22.3
tetO	gi|568336016|gb|CM000670.2|	100	11	0	0	5	15	17069478	17069468	1796	22.3
tetO	gi|568336016|gb|CM000670.2|	100	11	0	0	8	18	18097242	18097252	1796	22.3
tetO	gi|568336016|gb|CM000670.2|	100	11	0	0	5	15	18342556	18342546	1796	22.3
tetO	gi|568336016|gb|CM000670.2|	100	11	0	0	7	17	18609541	18609551	1796	22.3
tetO	gi|568336016|gb|CM000670.2|	100	11	0	0	2	12	18944176	18944186	1796	22.3
tetO	gi|568336016|gb|CM000670.2|	100	11	0	0	6	16	19591437	19591447	1796	22.3
tetO	gi|568336016|gb|CM000670.2|	100	11	0	0	1	11	19591625	19591615	1796	22.3
tetO	gi|568336016|gb|CM000670.2|	100	11	0	0	2	12	20632878	20632888	1796	22.3
tetO	gi|568336016|gb|CM000670.2|	100	11	0	0	6	16	20962442	20962452	1796	22.3
tetO	gi|568336016|gb|CM000670.2|	100	11	0	0	7	17	21249524	21249534	1796	22.3
tetO	gi|568336016|gb|CM000670.2|	100	11	0	0	2	12	21267767	21267777	1796	22.3
tetO	gi|568336016|gb|CM000670.2|	100	11	0	0	3	13	22604401	22604391	1796	22.3
tetO	gi|568336016|gb|CM000670.2|	100	11	0	0	9	19	23390794	23390804	1796	22.3
tetO	gi|568336016|gb|CM000670.2|	100	11	0	0	6	16	23454285	23454295	1796	22.3
tetO	gi|568336016|gb|CM000670.2|	100	11	0	0	9	19	23489144	23489134	1796	22.3
tetO	gi|568336016|gb|CM000670.2|	100	11	0	0	5	15	23741287	23741297	1796	22.3
tetO	gi|568336016|gb|CM000670.2|	100	11	0	0	4	14	24051347	24051337	1796	22.3
tetO	gi|568336016|gb|CM000670.2|	100	11	0	0	4	14	24372443	24372433	1796	22.3
tetO	gi|568336016|gb|CM000670.2|	100	11	0	0	4	14	24728195	24728205	1796	22.3
tetO	gi|568336016|gb|CM000670.2|	100	11	0	0	3	13	25334118	25334108	1796	22.3
tetO	gi|568336016|gb|CM000670.2|	100	11	0	0	6	16	25873357	25873347	1796	22.3
tetO	gi|568336016|gb|CM000670.2|	100	11	0	0	8	18	26089928	26089918	1796	22.3
tetO	gi|568336016|gb|CM000670.2|	100	11	0	0	5	15	26669712	26669702	1796	22.3
tetO	gi|568336016|gb|CM000670.2|	100	11	0	0	3	13	26744141	26744131	1796	22.3
tetO	gi|568336016|gb|CM000670.2|	100	11	0	0	1	11	26972347	26972337	1796	22.3
tetO	gi|568336016|gb|CM000670.2|	100	11	0	0	9	19	27099091	27099081	1796	22.3
tetO	gi|568336016|gb|CM000670.2|	100	11	0	0	2	12	27493636	27493626	1796	22.3
tetO	gi|568336016|gb|CM000670.2|	100	11	0	0	5	15	27738046	27738036	1796	22.3
tetO	gi|568336016|gb|CM000670.2|	100	11	0	0	4	14	27757057	27757067	1796	22.3
tetO	gi|568336016|gb|CM000670.2|	100	11	0	0	6	16	28104760	28104750	1796	22.3
tetO	gi|568336016|gb|CM000670.2|	100	11	0	0	8	18	28149356	28149366	1796	22.3
tetO	gi|568336016|gb|CM000670.2|	100	11	0	0	5	15	28215015	28215025	1796	22.3
tetO	gi|568336016|gb|CM000670.2|	100	11	0	0	4	14	28226317	28226307	1796	22.3
tetO	gi|568336016|gb|CM000670.2|	100	11	0	0	1	11	28367234	28367224	1796	22.3
tetO	gi|568336016|gb|CM000670.2|	100	11	0	0	6	16	28708460	28708470	1796	22.3
tetO	gi|568336016|gb|CM000670.2|	100	11	0	0	6	16	28711892	28711902	1796	22.3
tetO	gi|568336016|gb|CM000670.2|	100	11	0	0	8	18	29222041	29222031	1796	22.3
tetO	gi|568336016|gb|CM000670.2|	100	11	0	0	5	15	29328434	29328424	1796	22.3
tetO	gi|568336016|gb|CM000670.2|	100	11	0	0	8	18	30475643	30475653	1796	22.3
tetO	gi|568336016|gb|CM000670.2|	100	11	0	0	7	17	30764592	30764602	1796	22.3
tetO	gi|568336016|gb|CM000670.2|	100	11	0	0	9	19	30842640	30842630	1796	22.3
tetO	gi|568336016|gb|CM000670.2|	100	11	0	0	7	17	31122415	31122405	1796	22.3
tetO	gi|568336016|gb|CM000670.2|	100	11	0	0	9	19	31337787	31337797	1796	22.3
tetO	gi|568336016|gb|CM000670.2|	100	11	0	0	6	16	31606851	31606861	1796	22.3
tetO	gi|568336016|gb|CM000670.2|	100	11	0	0	8	18	31790342	31790352	1796	22.3
tetO	gi|568336016|gb|CM000670.2|	100	11	0	0	7	17	31901894	31901884	1796	22.3
tetO	gi|568336016|gb|CM000670.2|	100	11	0	0	7	17	32040900	32040910	1796	22.3
tetO	gi|568336016|gb|CM000670.2|	100	11	0	0	7	17	32075256	32075246	1796	22.3
tetO	gi|568336016|gb|CM000670.2|	100	11	0	0	8	18	32147685	32147675	1796	22.3
tetO	gi|568336016|gb|CM000670.2|	100	11	0	0	1	11	32949477	32949467	1796	22.3
tetO	gi|568336016|gb|CM000670.2|	100	11	0	0	3	13	33019413	33019423	1796	22.3
tetO	gi|568336016|gb|CM000670.2|	100	11	0	0	3	13	33083762	33083752	1796	22.3
tetO	gi|568336016|gb|CM000670.2|	100	11	0	0	4	14	33120996	33120986	1796	22.3
tetO	gi|568336016|gb|CM000670.2|	100	11	0	0	9	19	33614789	33614779	1796	22.3
tetO	gi|568336016|gb|CM000670.2|	100	11	0	0	5	15	34225764	34225774	1796	22.3
tetO	gi|568336016|gb|CM000670.2|	100	11	0	0	8	18	34520974	34520984	1796	22.3
tetO	gi|568336016|gb|CM000670.2|	100	11	0	0	3	13	34724134	34724144	1796	22.3
tetO	gi|568336016|gb|CM000670.2|	100	11	0	0	9	19	34734439	34734429	1796	22.3
tetO	gi|568336016|gb|CM000670.2|	100	11	0	0	5	15	34979726	34979716	1796	22.3
tetO	gi|568336016|gb|CM000670.2|	100	11	0	0	7	17	35241461	35241471	1796	22.3
tetO	gi|568336016|gb|CM000670.2|	100	11	0	0	9	19	35447789	35447799	1796	22.3
tetO	gi|568336016|gb|CM000670.2|	100	11	0	0	4	14	35792585	35792575	1796	22.3
tetO	gi|568336016|gb|CM000670.2|	100	11	0	0	7	17	36713555	36713545	1796	22.3
tetO	gi|568336016|gb|CM000670.2|	100	11	0	0	7	17	36724454	36724464	1796	22.3
tetO	gi|568336016|gb|CM000670.2|	100	11	0	0	2	12	37581999	37582009	1796	22.3
tetO	gi|568336016|gb|CM000670.2|	100	11	0	0	2	12	38576309	38576319	1796	22.3
tetO	gi|568336016|gb|CM000670.2|	100	11	0	0	6	16	38809186	38809176	1796	22.3
tetO	gi|568336016|gb|CM000670.2|	100	11	0	0	9	19	38813987	38813977	1796	22.3
tetO	gi|568336016|gb|CM000670.2|	100	11	0	0	5	15	39316564	39316554	1796	22.3
tetO	gi|568336016|gb|CM000670.2|	100	11	0	0	7	17	39596527	39596517	1796	22.3
tetO	gi|568336016|gb|CM000670.2|	100	11	0	0	3	13	46467291	46467281	1796	22.3
tetO	gi|568336016|gb|CM000670.2|	100	11	0	0	3	13	46517018	46517028	1796	22.3
tetO	gi|568336016|gb|CM000670.2|	100	11	0	0	1	11	46559345	46559335	1796	22.3
tetO	gi|568336016|gb|CM000670.2|	100	11	0	0	1	11	46725721	46725731	1796	22.3
tetO	gi|568336016|gb|CM000670.2|	100	11	0	0	9	19	46811081	46811071	1796	22.3
tetO	gi|568336016|gb|CM000670.2|	100	11	0	0	5	15	46821895	46821885	1796	22.3
tetO	gi|568336016|gb|CM000670.2|	100	11	0	0	5	15	47899682	47899692	1796	22.3
tetO	gi|568336016|gb|CM000670.2|	100	11	0	0	3	13	48162041	48162031	1796	22.3
tetO	gi|568336016|gb|CM000670.2|	100	11	0	0	5	15	48371971	48371981	1796	22.3
tetO	gi|568336016|gb|CM000670.2|	100	11	0	0	5	15	49386750	49386740	1796	22.3
tetO	gi|568336016|gb|CM000670.2|	100	11	0	0	5	15	49739581	49739591	1796	22.3
tetO	gi|568336016|gb|CM000670.2|	100	11	0	0	5	15	50519032	50519022	1796	22.3
tetO	gi|568336016|gb|CM000670.2|	100	11	0	0	3	13	50773579	50773589	1796	22.3
tetO	gi|568336016|gb|CM000670.2|	100	11	0	0	1	11	50864787	50864777	1796	22.3
tetO	gi|568336016|gb|CM000670.2|	100	11	0	0	3	13	51249802	51249812	1796	22.3
tetO	gi|568336016|gb|CM000670.2|	100	11	0	0	2	12	51291201	51291191	1796	22.3
tetO	gi|568336016|gb|CM000670.2|	100	11	0	0	9	19	51536360	51536350	1796	22.3
tetO	gi|568336016|gb|CM000670.2|	100	11	0	0	5	15	51819097	51819087	1796	22.3
tetO	gi|568336016|gb|CM000670.2|	100	11	0	0	3	13	52113335	52113325	1796	22.3
tetO	gi|568336016|gb|CM000670.2|	100	11	0	0	2	12	52291342	52291352	1796	22.3
tetO	gi|568336016|gb|CM000670.2|	100	11	0	0	9	19	52753958	52753968	1796	22.3
tetO	gi|568336016|gb|CM000670.2|	100	11	0	0	7	17	52924196	52924186	1796	22.3
tetO	gi|568336016|gb|CM000670.2|	100	11	0	0	4	14	53026458	53026448	1796	22.3
tetO	gi|568336016|gb|CM000670.2|	100	11	0	0	3	13	53043396	53043406	1796	22.3
tetO	gi|568336016|gb|CM000670.2|	100	11	0	0	4	14	53063352	53063362	1796	22.3
tetO	gi|568336016|gb|CM000670.2|	100	11	0	0	2	12	53137666	53137656	1796	22.3
tetO	gi|568336016|gb|CM000670.2|	100	11	0	0	3	13	53695389	53695399	1796	22.3
tetO	gi|568336016|gb|CM000670.2|	100	11	0	0	7	17	54406956	54406966	1796	22.3
tetO	gi|568336016|gb|CM000670.2|	100	11	0	0	8	18	54765084	54765074	1796	22.3
tetO	gi|568336016|gb|CM000670.2|	100	11	0	0	8	18	55022875	55022865	1796	22.3
tetO	gi|568336016|gb|CM000670.2|	100	11	0	0	6	16	55214527	55214517	1796	22.3
tetO	gi|568336016|gb|CM000670.2|	100	11	0	0	9	19	55274182	55274172	1796	22.3
tetO	gi|568336016|gb|CM000670.2|	100	11	0	0	7	17	55441276	55441286	1796	22.3
tetO	gi|568336016|gb|CM000670.2|	100	11	0	0	3	13	55551395	55551405	1796	22.3
tetO	gi|568336016|gb|CM000670.2|	100	11	0	0	2	12	55788081	55788091	1796	22.3
tetO	gi|568336016|gb|CM000670.2|	100	11	0	0	5	15	55927081	55927071	1796	22.3
tetO	gi|568336016|gb|CM000670.2|	100	11	0	0	9	19	56225127	56225137	1796	22.3
tetO	gi|568336016|gb|CM000670.2|	100	11	0	0	5	15	56240008	56239998	1796	22.3
tetO	gi|568336016|gb|CM000670.2|	100	11	0	0	6	16	56336858	56336848	1796	22.3
tetO	gi|568336016|gb|CM000670.2|	100	11	0	0	9	19	57030757	57030747	1796	22.3
tetO	gi|568336016|gb|CM000670.2|	100	11	0	0	5	15	57331421	57331411	1796	22.3
tetO	gi|568336016|gb|CM000670.2|	100	11	0	0	5	15	57429730	57429740	1796	22.3
tetO	gi|568336016|gb|CM000670.2|	100	11	0	0	3	13	57563443	57563433	1796	22.3
tetO	gi|568336016|gb|CM000670.2|	100	11	0	0	6	16	58305427	58305417	1796	22.3
tetO	gi|568336016|gb|CM000670.2|	100	11	0	0	8	18	58393357	58393347	1796	22.3
tetO	gi|568336016|gb|CM000670.2|	100	11	0	0	6	16	58401783	58401773	1796	22.3
tetO	gi|568336016|gb|CM000670.2|	100	11	0	0	1	11	58562179	58562189	1796	22.3
tetO	gi|568336016|gb|CM000670.2|	100	11	0	0	7	17	58634338	58634348	1796	22.3
tetO	gi|568336016|gb|CM000670.2|	100	11	0	0	3	13	58781566	58781576	1796	22.3
tetO	gi|568336016|gb|CM000670.2|	100	11	0	0	1	11	58785497	58785507	1796	22.3
tetO	gi|568336016|gb|CM000670.2|	100	11	0	0	4	14	58980372	58980382	1796	22.3
tetO	gi|568336016|gb|CM000670.2|	100	11	0	0	9	19	59586856	59586866	1796	22.3
tetO	gi|568336016|gb|CM000670.2|	100	11	0	0	6	16	59819285	59819295	1796	22.3
tetO	gi|568336016|gb|CM000670.2|	100	11	0	0	5	15	59898685	59898675	1796	22.3
tetO	gi|568336016|gb|CM000670.2|	100	11	0	0	1	11	60750782	60750792	1796	22.3
tetO	gi|568336016|gb|CM000670.2|	100	11	0	0	1	11	60975440	60975450	1796	22.3
tetO	gi|568336016|gb|CM000670.2|	100	11	0	0	4	14	61048283	61048293	1796	22.3
tetO	gi|568336016|gb|CM000670.2|	100	11	0	0	4	14	61305934	61305944	1796	22.3
tetO	gi|568336016|gb|CM000670.2|	100	11	0	0	4	14	61592832	61592822	1796	22.3
tetO	gi|568336016|gb|CM000670.2|	100	11	0	0	7	17	62102502	62102512	1796	22.3
tetO	gi|568336016|gb|CM000670.2|	100	11	0	0	7	17	62390449	62390439	1796	22.3
tetO	gi|568336016|gb|CM000670.2|	100	11	0	0	4	14	62588725	62588715	1796	22.3
tetO	gi|568336016|gb|CM000670.2|	100	11	0	0	6	16	62847431	62847441	1796	22.3
tetO	gi|568336016|gb|CM000670.2|	100	11	0	0	6	16	62956721	62956711	1796	22.3
tetO	gi|568336016|gb|CM000670.2|	100	11	0	0	7	17	63442125	63442115	1796	22.3
tetO	gi|568336016|gb|CM000670.2|	100	11	0	0	9	19	63480531	63480541	1796	22.3
tetO	gi|568336016|gb|CM000670.2|	100	11	0	0	6	16	64851843	64851853	1796	22.3
tetO	gi|568336016|gb|CM000670.2|	100	11	0	0	1	11	65059568	65059558	1796	22.3
tetO	gi|568336016|gb|CM000670.2|	100	11	0	0	7	17	65408861	65408871	1796	22.3
tetO	gi|568336016|gb|CM000670.2|	100	11	0	0	6	16	66011974	66011984	1796	22.3
tetO	gi|568336016|gb|CM000670.2|	100	11	0	0	9	19	66881662	66881672	1796	22.3
tetO	gi|568336016|gb|CM000670.2|	100	11	0	0	5	15	67670548	67670538	1796	22.3
tetO	gi|568336016|gb|CM000670.2|	100	11	0	0	9	19	67812594	67812604	1796	22.3
tetO	gi|568336016|gb|CM000670.2|	100	11	0	0	5	15	68160420	68160410	1796	22.3
tetO	gi|568336016|gb|CM000670.2|	100	11	0	0	9	19	68445831	68445821	1796	22.3
tetO	gi|568336016|gb|CM000670.2|	100	11	0	0	8	18	68760863	68760853	1796	22.3
tetO	gi|568336016|gb|CM000670.2|	100	11	0	0	3	13	69024917	69024907	1796	22.3
tetO	gi|568336016|gb|CM000670.2|	100	11	0	0	9	19	69089417	69089407	1796	22.3
tetO	gi|568336016|gb|CM000670.2|	100	11	0	0	6	16	69529304	69529294	1796	22.3
tetO	gi|568336016|gb|CM000670.2|	100	11	0	0	4	14	69548293	69548283	1796	22.3
tetO	gi|568336016|gb|CM000670.2|	100	11	0	0	1	11	70073340	70073350	1796	22.3
tetO	gi|568336016|gb|CM000670.2|	100	11	0	0	3	13	70103293	70103303	1796	22.3
tetO	gi|568336016|gb|CM000670.2|	100	11	0	0	8	18	70137062	70137052	1796	22.3
tetO	gi|568336016|gb|CM000670.2|	100	11	0	0	8	18	70221885	70221895	1796	22.3
tetO	gi|568336016|gb|CM000670.2|	100	11	0	0	5	15	70574620	70574610	1796	22.3
tetO	gi|568336016|gb|CM000670.2|	100	11	0	0	9	19	70586605	70586595	1796	22.3
tetO	gi|568336016|gb|CM000670.2|	100	11	0	0	4	14	70665098	70665108	1796	22.3
tetO	gi|568336016|gb|CM000670.2|	100	11	0	0	6	16	70863542	70863552	1796	22.3
tetO	gi|568336016|gb|CM000670.2|	100	11	0	0	8	18	72035390	72035380	1796	22.3
tetO	gi|568336016|gb|CM000670.2|	100	11	0	0	4	14	72051713	72051723	1796	22.3
tetO	gi|568336016|gb|CM000670.2|	100	11	0	0	7	17	72067467	72067457	1796	22.3
tetO	gi|568336016|gb|CM000670.2|	100	11	0	0	3	13	72100202	72100212	1796	22.3
tetO	gi|568336016|gb|CM000670.2|	100	11	0	0	2	12	72394162	72394172	1796	22.3
tetO	gi|568336016|gb|CM000670.2|	100	11	0	0	5	15	72451828	72451818	1796	22.3
tetO	gi|568336016|gb|CM000670.2|	100	11	0	0	9	19	72616588	72616578	1796	22.3
tetO	gi|568336016|gb|CM000670.2|	100	11	0	0	9	19	72709249	72709239	1796	22.3
tetO	gi|568336016|gb|CM000670.2|	100	11	0	0	5	15	72808244	72808234	1796	22.3
tetO	gi|568336016|gb|CM000670.2|	100	11	0	0	1	11	72917106	72917116	1796	22.3
tetO	gi|568336016|gb|CM000670.2|	100	11	0	0	7	17	72919645	72919635	1796	22.3
tetO	gi|568336016|gb|CM000670.2|	100	11	0	0	9	19	72986403	72986413	1796	22.3
tetO	gi|568336016|gb|CM000670.2|	100	11	0	0	1	11	72996582	72996572	1796	22.3
tetO	gi|568336016|gb|CM000670.2|	100	11	0	0	5	15	73843106	73843096	1796	22.3
tetO	gi|568336016|gb|CM000670.2|	100	11	0	0	2	12	73912825	73912835	1796	22.3
tetO	gi|568336016|gb|CM000670.2|	100	11	0	0	5	15	74004934	74004944	1796	22.3
tetO	gi|568336016|gb|CM000670.2|	100	11	0	0	7	17	74203425	74203415	1796	22.3
tetO	gi|568336016|gb|CM000670.2|	100	11	0	0	1	11	74282093	74282103	1796	22.3
tetO	gi|568336016|gb|CM000670.2|	100	11	0	0	3	13	74470481	74470491	1796	22.3
tetO	gi|568336016|gb|CM000670.2|	100	11	0	0	5	15	74765609	74765599	1796	22.3
tetO	gi|568336016|gb|CM000670.2|	100	11	0	0	4	14	74861401	74861391	1796	22.3
tetO	gi|568336016|gb|CM000670.2|	100	11	0	0	6	16	75093395	75093385	1796	22.3
tetO	gi|568336016|gb|CM000670.2|	100	11	0	0	6	16	75202727	75202717	1796	22.3
tetO	gi|568336016|gb|CM000670.2|	100	11	0	0	3	13	75774167	75774157	1796	22.3
tetO	gi|568336016|gb|CM000670.2|	100	11	0	0	3	13	75774919	75774929	1796	22.3
tetO	gi|568336016|gb|CM000670.2|	100	11	0	0	9	19	76068322	76068332	1796	22.3
tetO	gi|568336016|gb|CM000670.2|	100	11	0	0	5	15	76102841	76102831	1796	22.3
tetO	gi|568336016|gb|CM000670.2|	100	11	0	0	9	19	76185226	76185216	1796	22.3
tetO	gi|568336016|gb|CM000670.2|	100	11	0	0	5	15	76199407	76199397	1796	22.3
tetO	gi|568336016|gb|CM000670.2|	100	11	0	0	5	15	76498021	76498011	1796	22.3
tetO	gi|568336016|gb|CM000670.2|	100	11	0	0	9	19	76519415	76519425	1796	22.3
tetO	gi|568336016|gb|CM000670.2|	100	11	0	0	5	15	77851969	77851959	1796	22.3
tetO	gi|568336016|gb|CM000670.2|	100	11	0	0	4	14	78018775	78018785	1796	22.3
tetO	gi|568336016|gb|CM000670.2|	100	11	0	0	9	19	78273859	78273869	1796	22.3
tetO	gi|568336016|gb|CM000670.2|	100	11	0	0	8	18	78397977	78397967	1796	22.3
tetO	gi|568336016|gb|CM000670.2|	100	11	0	0	5	15	78469323	78469313	1796	22.3
tetO	gi|568336016|gb|CM000670.2|	100	11	0	0	9	19	78514652	78514662	1796	22.3
tetO	gi|568336016|gb|CM000670.2|	100	11	0	0	9	19	79106856	79106846	1796	22.3
tetO	gi|568336016|gb|CM000670.2|	100	11	0	0	3	13	79313370	79313380	1796	22.3
tetO	gi|568336016|gb|CM000670.2|	100	11	0	0	6	16	79479932	79479922	1796	22.3
tetO	gi|568336016|gb|CM000670.2|	100	11	0	0	9	19	80152048	80152038	1796	22.3
tetO	gi|568336016|gb|CM000670.2|	100	11	0	0	9	19	80336532	80336522	1796	22.3
tetO	gi|568336016|gb|CM000670.2|	100	11	0	0	5	15	80480714	80480724	1796	22.3
tetO	gi|568336016|gb|CM000670.2|	100	11	0	0	5	15	80496075	80496085	1796	22.3
tetO	gi|568336016|gb|CM000670.2|	100	11	0	0	6	16	81316703	81316693	1796	22.3
tetO	gi|568336016|gb|CM000670.2|	100	11	0	0	3	13	81775750	81775740	1796	22.3
tetO	gi|568336016|gb|CM000670.2|	100	11	0	0	5	15	82211513	82211523	1796	22.3
tetO	gi|568336016|gb|CM000670.2|	100	11	0	0	7	17	82361021	82361011	1796	22.3
tetO	gi|568336016|gb|CM000670.2|	100	11	0	0	1	11	83172154	83172164	1796	22.3
tetO	gi|568336016|gb|CM000670.2|	100	11	0	0	4	14	83373085	83373095	1796	22.3
tetO	gi|568336016|gb|CM000670.2|	100	11	0	0	4	14	83632329	83632339	1796	22.3
tetO	gi|568336016|gb|CM000670.2|	100	11	0	0	2	12	83852574	83852584	1796	22.3
tetO	gi|568336016|gb|CM000670.2|	100	11	0	0	1	11	84034567	84034577	1796	22.3
tetO	gi|568336016|gb|CM000670.2|	100	11	0	0	3	13	84049136	84049126	1796	22.3
tetO	gi|568336016|gb|CM000670.2|	100	11	0	0	5	15	84194299	84194309	1796	22.3
tetO	gi|568336016|gb|CM000670.2|	100	11	0	0	6	16	84240058	84240068	1796	22.3
tetO	gi|568336016|gb|CM000670.2|	100	11	0	0	9	19	84282196	84282186	1796	22.3
tetO	gi|568336016|gb|CM000670.2|	100	11	0	0	6	16	84884996	84885006	1796	22.3
tetO	gi|568336016|gb|CM000670.2|	100	11	0	0	6	16	86152327	86152317	1796	22.3
tetO	gi|568336016|gb|CM000670.2|	100	11	0	0	7	17	86456760	86456770	1796	22.3
tetO	gi|568336016|gb|CM000670.2|	100	11	0	0	5	15	86830643	86830633	1796	22.3
tetO	gi|568336016|gb|CM000670.2|	100	11	0	0	1	11	86923234	86923244	1796	22.3
tetO	gi|568336016|gb|CM000670.2|	100	11	0	0	2	12	86926960	86926950	1796	22.3
tetO	gi|568336016|gb|CM000670.2|	100	11	0	0	5	15	87577785	87577795	1796	22.3
tetO	gi|568336016|gb|CM000670.2|	100	11	0	0	5	15	87622584	87622574	1796	22.3
tetO	gi|568336016|gb|CM000670.2|	100	11	0	0	6	16	88084191	88084201	1796	22.3
tetO	gi|568336016|gb|CM000670.2|	100	11	0	0	5	15	88301960	88301970	1796	22.3
tetO	gi|568336016|gb|CM000670.2|	100	11	0	0	3	13	88532291	88532301	1796	22.3
tetO	gi|568336016|gb|CM000670.2|	100	11	0	0	6	16	88559473	88559463	1796	22.3
tetO	gi|568336016|gb|CM000670.2|	100	11	0	0	4	14	89299031	89299021	1796	22.3
tetO	gi|568336016|gb|CM000670.2|	100	11	0	0	6	16	90306859	90306849	1796	22.3
tetO	gi|568336016|gb|CM000670.2|	100	11	0	0	3	13	90528911	90528921	1796	22.3
tetO	gi|568336016|gb|CM000670.2|	100	11	0	0	8	18	91065148	91065158	1796	22.3
tetO	gi|568336016|gb|CM000670.2|	100	11	0	0	9	19	91213641	91213651	1796	22.3
tetO	gi|568336016|gb|CM000670.2|	100	11	0	0	5	15	91274982	91274972	1796	22.3
tetO	gi|568336016|gb|CM000670.2|	100	11	0	0	6	16	91386758	91386748	1796	22.3
tetO	gi|568336016|gb|CM000670.2|	100	11	0	0	3	13	91933114	91933104	1796	22.3
tetO	gi|568336016|gb|CM000670.2|	100	11	0	0	3	13	92045430	92045440	1796	22.3
tetO	gi|568336016|gb|CM000670.2|	100	11	0	0	7	17	92050429	92050439	1796	22.3
tetO	gi|568336016|gb|CM000670.2|	100	11	0	0	6	16	92212568	92212578	1796	22.3
tetO	gi|568336016|gb|CM000670.2|	100	11	0	0	1	11	92760405	92760415	1796	22.3
tetO	gi|568336016|gb|CM000670.2|	100	11	0	0	7	17	93307295	93307285	1796	22.3
tetO	gi|568336016|gb|CM000670.2|	100	11	0	0	1	11	93784784	93784774	1796	22.3
tetO	gi|568336016|gb|CM000670.2|	100	11	0	0	3	13	93992285	93992295	1796	22.3
tetO	gi|568336016|gb|CM000670.2|	100	11	0	0	4	14	94008392	94008382	1796	22.3
tetO	gi|568336016|gb|CM000670.2|	100	11	0	0	9	19	94100725	94100735	1796	22.3
tetO	gi|568336016|gb|CM000670.2|	100	11	0	0	6	16	94310310	94310300	1796	22.3
tetO	gi|568336016|gb|CM000670.2|	100	11	0	0	3	13	94593412	94593402	1796	22.3
tetO	gi|568336016|gb|CM000670.2|	100	11	0	0	9	19	94758569	94758559	1796	22.3
tetO	gi|568336016|gb|CM000670.2|	100	11	0	0	4	14	95250162	95250172	1796	22.3
tetO	gi|568336016|gb|CM000670.2|	100	11	0	0	4	14	95345194	95345204	1796	22.3
tetO	gi|568336016|gb|CM000670.2|	100	11	0	0	9	19	95939962	95939952	1796	22.3
tetO	gi|568336016|gb|CM000670.2|	100	11	0	0	3	13	96234298	96234308	1796	22.3
tetO	gi|568336016|gb|CM000670.2|	100	11	0	0	9	19	96459670	96459660	1796	22.3
tetO	gi|568336016|gb|CM000670.2|	100	11	0	0	9	19	96604169	96604179	1796	22.3
tetO	gi|568336016|gb|CM000670.2|	100	11	0	0	1	11	96736627	96736617	1796	22.3
tetO	gi|568336016|gb|CM000670.2|	100	11	0	0	9	19	96926354	96926344	1796	22.3
tetO	gi|568336016|gb|CM000670.2|	100	11	0	0	5	15	97024602	97024612	1796	22.3
tetO	gi|568336016|gb|CM000670.2|	100	11	0	0	9	19	97460523	97460533	1796	22.3
tetO	gi|568336016|gb|CM000670.2|	100	11	0	0	9	19	97503389	97503379	1796	22.3
tetO	gi|568336016|gb|CM000670.2|	100	11	0	0	5	15	98198858	98198868	1796	22.3
tetO	gi|568336016|gb|CM000670.2|	100	11	0	0	4	14	98500803	98500813	1796	22.3
tetO	gi|568336016|gb|CM000670.2|	100	11	0	0	9	19	99241284	99241294	1796	22.3
tetO	gi|568336016|gb|CM000670.2|	100	11	0	0	9	19	99629479	99629489	1796	22.3
tetO	gi|568336016|gb|CM000670.2|	100	11	0	0	8	18	100616443	100616433	1796	22.3
tetO	gi|568336016|gb|CM000670.2|	100	11	0	0	8	18	100982630	100982640	1796	22.3
tetO	gi|568336016|gb|CM000670.2|	100	11	0	0	7	17	101486093	101486083	1796	22.3
tetO	gi|568336016|gb|CM000670.2|	100	11	0	0	9	19	101650147	101650157	1796	22.3
tetO	gi|568336016|gb|CM000670.2|	100	11	0	0	8	18	101994333	101994323	1796	22.3
tetO	gi|568336016|gb|CM000670.2|	100	11	0	0	5	15	102367314	102367304	1796	22.3
tetO	gi|568336016|gb|CM000670.2|	100	11	0	0	8	18	102983230	102983220	1796	22.3
tetO	gi|568336016|gb|CM000670.2|	100	11	0	0	7	17	102998836	102998826	1796	22.3
tetO	gi|568336016|gb|CM000670.2|	100	11	0	0	7	17	103250577	103250587	1796	22.3
tetO	gi|568336016|gb|CM000670.2|	100	11	0	0	2	12	103275824	103275834	1796	22.3
tetO	gi|568336016|gb|CM000670.2|	100	11	0	0	4	14	103527784	103527794	1796	22.3
tetO	gi|568336016|gb|CM000670.2|	100	11	0	0	4	14	103553215	103553205	1796	22.3
tetO	gi|568336016|gb|CM000670.2|	100	11	0	0	4	14	103664895	103664885	1796	22.3
tetO	gi|568336016|gb|CM000670.2|	100	11	0	0	7	17	104145310	104145300	1796	22.3
tetO	gi|568336016|gb|CM000670.2|	100	11	0	0	9	19	104750771	104750781	1796	22.3
tetO	gi|568336016|gb|CM000670.2|	100	11	0	0	6	16	104846371	104846381	1796	22.3
tetO	gi|568336016|gb|CM000670.2|	100	11	0	0	7	17	105302822	105302832	1796	22.3
tetO	gi|568336016|gb|CM000670.2|	100	11	0	0	2	12	105426425	105426415	1796	22.3
tetO	gi|568336016|gb|CM000670.2|	100	11	0	0	8	18	105457530	105457540	1796	22.3
tetO	gi|568336016|gb|CM000670.2|	100	11	0	0	1	11	105700892	105700902	1796	22.3
tetO	gi|568336016|gb|CM000670.2|	100	11	0	0	4	14	106070806	106070796	1796	22.3
tetO	gi|568336016|gb|CM000670.2|	100	11	0	0	6	16	106181597	106181587	1796	22.3
tetO	gi|568336016|gb|CM000670.2|	100	11	0	0	5	15	106639512	106639502	1796	22.3
tetO	gi|568336016|gb|CM000670.2|	100	11	0	0	2	12	106792851	106792861	1796	22.3
tetO	gi|568336016|gb|CM000670.2|	100	11	0	0	3	13	106951102	106951112	1796	22.3
tetO	gi|568336016|gb|CM000670.2|	100	11	0	0	5	15	107415668	107415658	1796	22.3
tetO	gi|568336016|gb|CM000670.2|	100	11	0	0	9	19	107597453	107597463	1796	22.3
tetO	gi|568336016|gb|CM000670.2|	100	11	0	0	9	19	107606480	107606490	1796	22.3
tetO	gi|568336016|gb|CM000670.2|	100	11	0	0	4	14	107958941	107958951	1796	22.3
tetO	gi|568336016|gb|CM000670.2|	100	11	0	0	5	15	108373420	108373430	1796	22.3
tetO	gi|568336016|gb|CM000670.2|	100	11	0	0	7	17	108491350	108491360	1796	22.3
tetO	gi|568336016|gb|CM000670.2|	100	11	0	0	3	13	108584575	108584565	1796	22.3
tetO	gi|568336016|gb|CM000670.2|	100	11	0	0	3	13	108806499	108806509	1796	22.3
tetO	gi|568336016|gb|CM000670.2|	100	11	0	0	7	17	109074194	109074184	1796	22.3
tetO	gi|568336016|gb|CM000670.2|	100	11	0	0	3	13	109222990	109222980	1796	22.3
tetO	gi|568336016|gb|CM000670.2|	100	11	0	0	7	17	109394350	109394340	1796	22.3
tetO	gi|568336016|gb|CM000670.2|	100	11	0	0	9	19	109738602	109738612	1796	22.3
tetO	gi|568336016|gb|CM000670.2|	100	11	0	0	4	14	109785331	109785321	1796	22.3
tetO	gi|568336016|gb|CM000670.2|	100	11	0	0	9	19	109982879	109982889	1796	22.3
tetO	gi|568336016|gb|CM000670.2|	100	11	0	0	5	15	110832272	110832262	1796	22.3
tetO	gi|568336016|gb|CM000670.2|	100	11	0	0	9	19	111078167	111078177	1796	22.3
tetO	gi|568336016|gb|CM000670.2|	100	11	0	0	6	16	111080704	111080694	1796	22.3
tetO	gi|568336016|gb|CM000670.2|	100	11	0	0	3	13	111172000	111171990	1796	22.3
tetO	gi|568336016|gb|CM000670.2|	100	11	0	0	9	19	111257576	111257586	1796	22.3
tetO	gi|568336016|gb|CM000670.2|	100	11	0	0	9	19	111337186	111337196	1796	22.3
tetO	gi|568336016|gb|CM000670.2|	100	11	0	0	7	17	111711738	111711748	1796	22.3
tetO	gi|568336016|gb|CM000670.2|	100	11	0	0	4	14	111928473	111928483	1796	22.3
tetO	gi|568336016|gb|CM000670.2|	100	11	0	0	7	17	111975009	111975019	1796	22.3
tetO	gi|568336016|gb|CM000670.2|	100	11	0	0	9	19	112813138	112813148	1796	22.3
tetO	gi|568336016|gb|CM000670.2|	100	11	0	0	3	13	113729804	113729794	1796	22.3
tetO	gi|568336016|gb|CM000670.2|	100	11	0	0	7	17	114450041	114450051	1796	22.3
tetO	gi|568336016|gb|CM000670.2|	100	11	0	0	5	15	114470046	114470036	1796	22.3
tetO	gi|568336016|gb|CM000670.2|	100	11	0	0	7	17	114665860	114665870	1796	22.3
tetO	gi|568336016|gb|CM000670.2|	100	11	0	0	8	18	115242593	115242603	1796	22.3
tetO	gi|568336016|gb|CM000670.2|	100	11	0	0	3	13	115610533	115610543	1796	22.3
tetO	gi|568336016|gb|CM000670.2|	100	11	0	0	2	12	115653248	115653238	1796	22.3
tetO	gi|568336016|gb|CM000670.2|	100	11	0	0	3	13	115764038	115764048	1796	22.3
tetO	gi|568336016|gb|CM000670.2|	100	11	0	0	9	19	115768883	115768873	1796	22.3
tetO	gi|568336016|gb|CM000670.2|	100	11	0	0	1	11	116690003	116690013	1796	22.3
tetO	gi|568336016|gb|CM000670.2|	100	11	0	0	1	11	116982656	116982666	1796	22.3
tetO	gi|568336016|gb|CM000670.2|	100	11	0	0	2	12	117024764	117024774	1796	22.3
tetO	gi|568336016|gb|CM000670.2|	100	11	0	0	9	19	117294907	117294917	1796	22.3
tetO	gi|568336016|gb|CM000670.2|	100	11	0	0	3	13	117483135	117483145	1796	22.3
tetO	gi|568336016|gb|CM000670.2|	100	11	0	0	9	19	117563871	117563881	1796	22.3
tetO	gi|568336016|gb|CM000670.2|	100	11	0	0	7	17	117573453	117573463	1796	22.3
tetO	gi|568336016|gb|CM000670.2|	100	11	0	0	8	18	117604736	117604726	1796	22.3
tetO	gi|568336016|gb|CM000670.2|	100	11	0	0	8	18	118476632	118476642	1796	22.3
tetO	gi|568336016|gb|CM000670.2|	100	11	0	0	1	11	119630573	119630583	1796	22.3
tetO	gi|568336016|gb|CM000670.2|	100	11	0	0	6	16	119799558	119799548	1796	22.3
tetO	gi|568336016|gb|CM000670.2|	100	11	0	0	5	15	119926724	119926714	1796	22.3
tetO	gi|568336016|gb|CM000670.2|	100	11	0	0	9	19	120058007	120058017	1796	22.3
tetO	gi|568336016|gb|CM000670.2|	100	11	0	0	3	13	120430751	120430761	1796	22.3
tetO	gi|568336016|gb|CM000670.2|	100	11	0	0	9	19	120631178	120631188	1796	22.3
tetO	gi|568336016|gb|CM000670.2|	100	11	0	0	9	19	120650767	120650777	1796	22.3
tetO	gi|568336016|gb|CM000670.2|	100	11	0	0	9	19	120652375	120652385	1796	22.3
tetO	gi|568336016|gb|CM000670.2|	100	11	0	0	5	15	120783191	120783181	1796	22.3
tetO	gi|568336016|gb|CM000670.2|	100	11	0	0	6	16	120884316	120884306	1796	22.3
tetO	gi|568336016|gb|CM000670.2|	100	11	0	0	3	13	121277480	121277490	1796	22.3
tetO	gi|568336016|gb|CM000670.2|	100	11	0	0	8	18	121441590	121441600	1796	22.3
tetO	gi|568336016|gb|CM000670.2|	100	11	0	0	9	19	121748514	121748504	1796	22.3
tetO	gi|568336016|gb|CM000670.2|	100	11	0	0	9	19	122262457	122262467	1796	22.3
tetO	gi|568336016|gb|CM000670.2|	100	11	0	0	8	18	122345484	122345494	1796	22.3
tetO	gi|568336016|gb|CM000670.2|	100	11	0	0	9	19	122406842	122406852	1796	22.3
tetO	gi|568336016|gb|CM000670.2|	100	11	0	0	8	18	123110456	123110466	1796	22.3
tetO	gi|568336016|gb|CM000670.2|	100	11	0	0	4	14	123317593	123317583	1796	22.3
tetO	gi|568336016|gb|CM000670.2|	100	11	0	0	6	16	123873450	123873460	1796	22.3
tetO	gi|568336016|gb|CM000670.2|	100	11	0	0	4	14	124550122	124550112	1796	22.3
tetO	gi|568336016|gb|CM000670.2|	100	11	0	0	5	15	124830877	124830887	1796	22.3
tetO	gi|568336016|gb|CM000670.2|	100	11	0	0	9	19	125099708	125099718	1796	22.3
tetO	gi|568336016|gb|CM000670.2|	100	11	0	0	6	16	125276508	125276498	1796	22.3
tetO	gi|568336016|gb|CM000670.2|	100	11	0	0	3	13	125410706	125410696	1796	22.3
tetO	gi|568336016|gb|CM000670.2|	100	11	0	0	9	19	125469210	125469200	1796	22.3
tetO	gi|568336016|gb|CM000670.2|	100	11	0	0	2	12	125604920	125604910	1796	22.3
tetO	gi|568336016|gb|CM000670.2|	100	11	0	0	3	13	126129501	126129511	1796	22.3
tetO	gi|568336016|gb|CM000670.2|	100	11	0	0	8	18	126164190	126164180	1796	22.3
tetO	gi|568336016|gb|CM000670.2|	100	11	0	0	5	15	126539560	126539550	1796	22.3
tetO	gi|568336016|gb|CM000670.2|	100	11	0	0	1	11	126563761	126563771	1796	22.3
tetO	gi|568336016|gb|CM000670.2|	100	11	0	0	1	11	126626882	126626872	1796	22.3
tetO	gi|568336016|gb|CM000670.2|	100	11	0	0	6	16	126760381	126760371	1796	22.3
tetO	gi|568336016|gb|CM000670.2|	100	11	0	0	6	16	126783108	126783098	1796	22.3
tetO	gi|568336016|gb|CM000670.2|	100	11	0	0	4	14	127047853	127047843	1796	22.3
tetO	gi|568336016|gb|CM000670.2|	100	11	0	0	9	19	127054022	127054032	1796	22.3
tetO	gi|568336016|gb|CM000670.2|	100	11	0	0	4	14	127835215	127835205	1796	22.3
tetO	gi|568336016|gb|CM000670.2|	100	11	0	0	6	16	127998090	127998080	1796	22.3
tetO	gi|568336016|gb|CM000670.2|	100	11	0	0	8	18	128029193	128029183	1796	22.3
tetO	gi|568336016|gb|CM000670.2|	100	11	0	0	9	19	128484476	128484466	1796	22.3
tetO	gi|568336016|gb|CM000670.2|	100	11	0	0	6	16	128626410	128626400	1796	22.3
tetO	gi|568336016|gb|CM000670.2|	100	11	0	0	9	19	129318612	129318622	1796	22.3
tetO	gi|568336016|gb|CM000670.2|	100	11	0	0	1	11	131177385	131177375	1796	22.3
tetO	gi|568336016|gb|CM000670.2|	100	11	0	0	7	17	131316690	131316680	1796	22.3
tetO	gi|568336016|gb|CM000670.2|	100	11	0	0	4	14	131480250	131480240	1796	22.3
tetO	gi|568336016|gb|CM000670.2|	100	11	0	0	5	15	131819274	131819284	1796	22.3
tetO	gi|568336016|gb|CM000670.2|	100	11	0	0	9	19	132633060	132633070	1796	22.3
tetO	gi|568336016|gb|CM000670.2|	100	11	0	0	9	19	132768174	132768184	1796	22.3
tetO	gi|568336016|gb|CM000670.2|	100	11	0	0	6	16	132791233	132791243	1796	22.3
tetO	gi|568336016|gb|CM000670.2|	100	11	0	0	7	17	132962809	132962799	1796	22.3
tetO	gi|568336016|gb|CM000670.2|	100	11	0	0	4	14	133024804	133024814	1796	22.3
tetO	gi|568336016|gb|CM000670.2|	100	11	0	0	2	12	133489579	133489569	1796	22.3
tetO	gi|568336016|gb|CM000670.2|	100	11	0	0	5	15	134215963	134215953	1796	22.3
tetO	gi|568336016|gb|CM000670.2|	100	11	0	0	5	15	134282149	134282139	1796	22.3
tetO	gi|568336016|gb|CM000670.2|	100	11	0	0	3	13	134303999	134303989	1796	22.3
tetO	gi|568336016|gb|CM000670.2|	100	11	0	0	8	18	134304799	134304789	1796	22.3
tetO	gi|568336016|gb|CM000670.2|	100	11	0	0	9	19	134675493	134675503	1796	22.3
tetO	gi|568336016|gb|CM000670.2|	100	11	0	0	9	19	134929194	134929204	1796	22.3
tetO	gi|568336016|gb|CM000670.2|	100	11	0	0	9	19	134979680	134979670	1796	22.3
tetO	gi|568336016|gb|CM000670.2|	100	11	0	0	9	19	135908518	135908508	1796	22.3
tetO	gi|568336016|gb|CM000670.2|	100	11	0	0	9	19	135995737	135995747	1796	22.3
tetO	gi|568336016|gb|CM000670.2|	100	11	0	0	6	16	136839512	136839502	1796	22.3
tetO	gi|568336016|gb|CM000670.2|	100	11	0	0	5	15	137641698	137641688	1796	22.3
tetO	gi|568336016|gb|CM000670.2|	100	11	0	0	2	12	137918678	137918668	1796	22.3
tetO	gi|568336016|gb|CM000670.2|	100	11	0	0	9	19	138632742	138632732	1796	22.3
tetO	gi|568336016|gb|CM000670.2|	100	11	0	0	4	14	139764087	139764097	1796	22.3
tetO	gi|568336016|gb|CM000670.2|	100	11	0	0	9	19	140504688	140504678	1796	22.3
tetO	gi|568336016|gb|CM000670.2|	100	11	0	0	8	18	140574310	140574300	1796	22.3
tetO	gi|568336016|gb|CM000670.2|	100	11	0	0	2	12	140722068	140722078	1796	22.3
tetO	gi|568336016|gb|CM000670.2|	100	11	0	0	9	19	141200516	141200526	1796	22.3
tetO	gi|568336016|gb|CM000670.2|	100	11	0	0	1	11	144315206	144315196	1796	22.3
tetO	gi|568336016|gb|CM000670.2|	100	11	0	0	2	12	144426363	144426373	1796	22.3
tetO	gi|568336016|gb|CM000670.2|	100	11	0	0	4	14	145051274	145051284	1796	22.3
tetO	gi|568336016|gb|CM000670.2|	92.31	13	1	0	1	13	61315584	61315572	28037	18.3
tetO	gi|568336017|gb|CM000669.2|	100	16	0	0	1	16	26556394	26556379	1.9	32.2
tetO	gi|568336017|gb|CM000669.2|	100	15	0	0	3	17	29701803	29701789	7.4	30.2
tetO	gi|568336017|gb|CM000669.2|	100	15	0	0	5	19	41590758	41590744	7.4	30.2
tetO	gi|568336017|gb|CM000669.2|	100	15	0	0	3	17	71920961	71920975	7.4	30.2
tetO	gi|568336017|gb|CM000669.2|	100	15	0	0	3	17	82786997	82786983	7.4	30.2
tetO	gi|568336017|gb|CM000669.2|	100	15	0	0	3	17	106762956	106762970	7.4	30.2
tetO	gi|568336017|gb|CM000669.2|	100	14	0	0	6	19	21223901	21223888	29	28.2
tetO	gi|568336017|gb|CM000669.2|	100	14	0	0	5	18	32908810	32908797	29	28.2
tetO	gi|568336017|gb|CM000669.2|	100	14	0	0	5	18	43856701	43856714	29	28.2
tetO	gi|568336017|gb|CM000669.2|	100	14	0	0	4	17	53399382	53399369	29	28.2
tetO	gi|568336017|gb|CM000669.2|	100	14	0	0	1	14	65476532	65476545	29	28.2
tetO	gi|568336017|gb|CM000669.2|	100	14	0	0	4	17	89546580	89546567	29	28.2
tetO	gi|568336017|gb|CM000669.2|	100	14	0	0	6	19	121858305	121858318	29	28.2
tetO	gi|568336017|gb|CM000669.2|	100	14	0	0	3	16	144944945	144944958	29	28.2
tetO	gi|568336017|gb|CM000669.2|	100	13	0	0	5	17	8731109	8731097	115	26.3
tetO	gi|568336017|gb|CM000669.2|	100	13	0	0	3	15	23317764	23317752	115	26.3
tetO	gi|568336017|gb|CM000669.2|	100	13	0	0	1	13	40438488	40438500	115	26.3
tetO	gi|568336017|gb|CM000669.2|	100	13	0	0	4	16	48061953	48061941	115	26.3
tetO	gi|568336017|gb|CM000669.2|	100	13	0	0	5	17	57093328	57093316	115	26.3
tetO	gi|568336017|gb|CM000669.2|	100	13	0	0	5	17	58092837	58092849	115	26.3
tetO	gi|568336017|gb|CM000669.2|	100	13	0	0	3	15	63215716	63215728	115	26.3
tetO	gi|568336017|gb|CM000669.2|	100	13	0	0	5	17	63264883	63264871	115	26.3
tetO	gi|568336017|gb|CM000669.2|	100	13	0	0	5	17	63479170	63479182	115	26.3
tetO	gi|568336017|gb|CM000669.2|	100	13	0	0	5	17	65416168	65416180	115	26.3
tetO	gi|568336017|gb|CM000669.2|	100	13	0	0	1	13	74426463	74426451	115	26.3
tetO	gi|568336017|gb|CM000669.2|	100	13	0	0	7	19	92264897	92264909	115	26.3
tetO	gi|568336017|gb|CM000669.2|	100	13	0	0	4	16	93983204	93983192	115	26.3
tetO	gi|568336017|gb|CM000669.2|	100	13	0	0	5	17	106523893	106523881	115	26.3
tetO	gi|568336017|gb|CM000669.2|	100	13	0	0	3	15	114136034	114136046	115	26.3
tetO	gi|568336017|gb|CM000669.2|	100	13	0	0	6	18	119341308	119341320	115	26.3
tetO	gi|568336017|gb|CM000669.2|	94.12	17	1	0	1	17	119434242	119434258	115	26.3
tetO	gi|568336017|gb|CM000669.2|	100	13	0	0	6	18	120116962	120116974	115	26.3
tetO	gi|568336017|gb|CM000669.2|	100	13	0	0	7	19	125053518	125053506	115	26.3
tetO	gi|568336017|gb|CM000669.2|	100	13	0	0	7	19	125901704	125901692	115	26.3
tetO	gi|568336017|gb|CM000669.2|	100	13	0	0	7	19	132158997	132158985	115	26.3
tetO	gi|568336017|gb|CM000669.2|	100	13	0	0	1	13	135682015	135682003	115	26.3
tetO	gi|568336017|gb|CM000669.2|	100	13	0	0	5	17	141164608	141164620	115	26.3
tetO	gi|568336017|gb|CM000669.2|	100	13	0	0	4	16	143067549	143067561	115	26.3
tetO	gi|568336017|gb|CM000669.2|	100	13	0	0	5	17	145200706	145200694	115	26.3
tetO	gi|568336017|gb|CM000669.2|	100	13	0	0	4	16	150271579	150271591	115	26.3
tetO	gi|568336017|gb|CM000669.2|	100	13	0	0	4	16	152838304	152838292	115	26.3
tetO	gi|568336017|gb|CM000669.2|	100	12	0	0	6	17	826582	826593	454	24.3
tetO	gi|568336017|gb|CM000669.2|	100	12	0	0	6	17	3287856	3287845	454	24.3
tetO	gi|568336017|gb|CM000669.2|	100	12	0	0	6	17	3850616	3850627	454	24.3
tetO	gi|568336017|gb|CM000669.2|	100	12	0	0	6	17	4296401	4296390	454	24.3
tetO	gi|568336017|gb|CM000669.2|	100	12	0	0	5	16	4985421	4985432	454	24.3
tetO	gi|568336017|gb|CM000669.2|	100	12	0	0	6	17	7017136	7017147	454	24.3
tetO	gi|568336017|gb|CM000669.2|	100	12	0	0	6	17	7297382	7297371	454	24.3
tetO	gi|568336017|gb|CM000669.2|	100	12	0	0	5	16	7511880	7511891	454	24.3
tetO	gi|568336017|gb|CM000669.2|	100	12	0	0	6	17	8001712	8001723	454	24.3
tetO	gi|568336017|gb|CM000669.2|	100	12	0	0	6	17	8312696	8312685	454	24.3
tetO	gi|568336017|gb|CM000669.2|	100	12	0	0	3	14	8609078	8609089	454	24.3
tetO	gi|568336017|gb|CM000669.2|	100	12	0	0	6	17	10027231	10027242	454	24.3
tetO	gi|568336017|gb|CM000669.2|	100	12	0	0	6	17	10282519	10282508	454	24.3
tetO	gi|568336017|gb|CM000669.2|	100	12	0	0	8	19	10312812	10312801	454	24.3
tetO	gi|568336017|gb|CM000669.2|	100	12	0	0	8	19	10575207	10575218	454	24.3
tetO	gi|568336017|gb|CM000669.2|	100	12	0	0	6	17	10660816	10660805	454	24.3
tetO	gi|568336017|gb|CM000669.2|	100	12	0	0	6	17	11274339	11274328	454	24.3
tetO	gi|568336017|gb|CM000669.2|	100	12	0	0	6	17	11348127	11348116	454	24.3
tetO	gi|568336017|gb|CM000669.2|	100	12	0	0	5	16	11705056	11705045	454	24.3
tetO	gi|568336017|gb|CM000669.2|	100	12	0	0	8	19	12218046	12218057	454	24.3
tetO	gi|568336017|gb|CM000669.2|	100	12	0	0	6	17	12506400	12506411	454	24.3
tetO	gi|568336017|gb|CM000669.2|	100	12	0	0	6	17	13407955	13407944	454	24.3
tetO	gi|568336017|gb|CM000669.2|	100	12	0	0	6	17	13668475	13668464	454	24.3
tetO	gi|568336017|gb|CM000669.2|	100	12	0	0	6	17	13873955	13873944	454	24.3
tetO	gi|568336017|gb|CM000669.2|	100	12	0	0	6	17	14499548	14499559	454	24.3
tetO	gi|568336017|gb|CM000669.2|	100	12	0	0	6	17	15621702	15621713	454	24.3
tetO	gi|568336017|gb|CM000669.2|	100	12	0	0	5	16	16075468	16075479	454	24.3
tetO	gi|568336017|gb|CM000669.2|	100	12	0	0	6	17	16256522	16256533	454	24.3
tetO	gi|568336017|gb|CM000669.2|	100	12	0	0	3	14	17085540	17085551	454	24.3
tetO	gi|568336017|gb|CM000669.2|	100	12	0	0	1	12	17494326	17494315	454	24.3
tetO	gi|568336017|gb|CM000669.2|	100	12	0	0	3	14	18057314	18057303	454	24.3
tetO	gi|568336017|gb|CM000669.2|	100	12	0	0	6	17	18610160	18610171	454	24.3
tetO	gi|568336017|gb|CM000669.2|	100	12	0	0	6	17	19051486	19051497	454	24.3
tetO	gi|568336017|gb|CM000669.2|	100	12	0	0	6	17	19590382	19590371	454	24.3
tetO	gi|568336017|gb|CM000669.2|	100	12	0	0	3	14	19723543	19723532	454	24.3
tetO	gi|568336017|gb|CM000669.2|	100	12	0	0	6	17	19756851	19756840	454	24.3
tetO	gi|568336017|gb|CM000669.2|	100	12	0	0	8	19	19892376	19892387	454	24.3
tetO	gi|568336017|gb|CM000669.2|	100	12	0	0	6	17	22583216	22583227	454	24.3
tetO	gi|568336017|gb|CM000669.2|	100	12	0	0	6	17	23800340	23800351	454	24.3
tetO	gi|568336017|gb|CM000669.2|	100	12	0	0	6	17	24063471	24063482	454	24.3
tetO	gi|568336017|gb|CM000669.2|	100	12	0	0	6	17	24094340	24094329	454	24.3
tetO	gi|568336017|gb|CM000669.2|	100	12	0	0	8	19	24925697	24925686	454	24.3
tetO	gi|568336017|gb|CM000669.2|	100	12	0	0	6	17	24996671	24996660	454	24.3
tetO	gi|568336017|gb|CM000669.2|	100	12	0	0	6	17	26037909	26037898	454	24.3
tetO	gi|568336017|gb|CM000669.2|	100	12	0	0	6	17	26229337	26229326	454	24.3
tetO	gi|568336017|gb|CM000669.2|	100	12	0	0	1	12	26538481	26538492	454	24.3
tetO	gi|568336017|gb|CM000669.2|	100	12	0	0	6	17	27046344	27046355	454	24.3
tetO	gi|568336017|gb|CM000669.2|	100	12	0	0	6	17	27990043	27990054	454	24.3
tetO	gi|568336017|gb|CM000669.2|	100	12	0	0	6	17	30381088	30381077	454	24.3
tetO	gi|568336017|gb|CM000669.2|	100	12	0	0	6	17	30436983	30436994	454	24.3
tetO	gi|568336017|gb|CM000669.2|	100	12	0	0	6	17	31045844	31045855	454	24.3
tetO	gi|568336017|gb|CM000669.2|	100	12	0	0	6	17	31180930	31180919	454	24.3
tetO	gi|568336017|gb|CM000669.2|	100	12	0	0	6	17	31932824	31932835	454	24.3
tetO	gi|568336017|gb|CM000669.2|	100	12	0	0	3	14	32058640	32058651	454	24.3
tetO	gi|568336017|gb|CM000669.2|	100	12	0	0	6	17	32621331	32621320	454	24.3
tetO	gi|568336017|gb|CM000669.2|	100	12	0	0	6	17	33577661	33577672	454	24.3
tetO	gi|568336017|gb|CM000669.2|	100	12	0	0	7	18	34707680	34707691	454	24.3
tetO	gi|568336017|gb|CM000669.2|	100	12	0	0	6	17	35144569	35144580	454	24.3
tetO	gi|568336017|gb|CM000669.2|	100	12	0	0	6	17	36407775	36407764	454	24.3
tetO	gi|568336017|gb|CM000669.2|	100	12	0	0	5	16	36832986	36832997	454	24.3
tetO	gi|568336017|gb|CM000669.2|	100	12	0	0	6	17	36847373	36847384	454	24.3
tetO	gi|568336017|gb|CM000669.2|	100	12	0	0	4	15	37953037	37953026	454	24.3
tetO	gi|568336017|gb|CM000669.2|	100	12	0	0	6	17	38354796	38354807	454	24.3
tetO	gi|568336017|gb|CM000669.2|	100	12	0	0	6	17	38961396	38961407	454	24.3
tetO	gi|568336017|gb|CM000669.2|	100	12	0	0	6	17	39298764	39298775	454	24.3
tetO	gi|568336017|gb|CM000669.2|	100	12	0	0	6	17	40291264	40291275	454	24.3
tetO	gi|568336017|gb|CM000669.2|	100	12	0	0	1	12	41058832	41058821	454	24.3
tetO	gi|568336017|gb|CM000669.2|	100	12	0	0	6	17	42206827	42206838	454	24.3
tetO	gi|568336017|gb|CM000669.2|	100	12	0	0	3	14	46474767	46474756	454	24.3
tetO	gi|568336017|gb|CM000669.2|	100	12	0	0	6	17	46764906	46764895	454	24.3
tetO	gi|568336017|gb|CM000669.2|	100	12	0	0	6	17	47099367	47099378	454	24.3
tetO	gi|568336017|gb|CM000669.2|	100	12	0	0	6	17	47101524	47101513	454	24.3
tetO	gi|568336017|gb|CM000669.2|	100	12	0	0	6	17	50051568	50051579	454	24.3
tetO	gi|568336017|gb|CM000669.2|	100	12	0	0	6	17	50892147	50892158	454	24.3
tetO	gi|568336017|gb|CM000669.2|	100	12	0	0	6	17	51924632	51924621	454	24.3
tetO	gi|568336017|gb|CM000669.2|	100	12	0	0	3	14	52147396	52147407	454	24.3
tetO	gi|568336017|gb|CM000669.2|	100	12	0	0	6	17	52367826	52367815	454	24.3
tetO	gi|568336017|gb|CM000669.2|	100	12	0	0	6	17	53328287	53328276	454	24.3
tetO	gi|568336017|gb|CM000669.2|	100	12	0	0	2	13	55463789	55463778	454	24.3
tetO	gi|568336017|gb|CM000669.2|	100	12	0	0	3	14	57225008	57224997	454	24.3
tetO	gi|568336017|gb|CM000669.2|	100	12	0	0	6	17	64067496	64067507	454	24.3
tetO	gi|568336017|gb|CM000669.2|	100	12	0	0	8	19	64610204	64610215	454	24.3
tetO	gi|568336017|gb|CM000669.2|	100	12	0	0	6	17	65174819	65174808	454	24.3
tetO	gi|568336017|gb|CM000669.2|	100	12	0	0	6	17	65521169	65521180	454	24.3
tetO	gi|568336017|gb|CM000669.2|	100	12	0	0	6	17	65681441	65681430	454	24.3
tetO	gi|568336017|gb|CM000669.2|	100	12	0	0	6	17	67498190	67498179	454	24.3
tetO	gi|568336017|gb|CM000669.2|	93.75	16	1	0	1	16	67654502	67654487	454	24.3
tetO	gi|568336017|gb|CM000669.2|	100	12	0	0	8	19	68388902	68388891	454	24.3
tetO	gi|568336017|gb|CM000669.2|	100	12	0	0	6	17	69829995	69830006	454	24.3
tetO	gi|568336017|gb|CM000669.2|	100	12	0	0	6	17	70843914	70843925	454	24.3
tetO	gi|568336017|gb|CM000669.2|	100	12	0	0	6	17	70941165	70941176	454	24.3
tetO	gi|568336017|gb|CM000669.2|	100	12	0	0	6	17	72231535	72231524	454	24.3
tetO	gi|568336017|gb|CM000669.2|	100	12	0	0	6	17	72332104	72332093	454	24.3
tetO	gi|568336017|gb|CM000669.2|	100	12	0	0	6	17	73360765	73360776	454	24.3
tetO	gi|568336017|gb|CM000669.2|	100	12	0	0	6	17	73754752	73754763	454	24.3
tetO	gi|568336017|gb|CM000669.2|	100	12	0	0	6	17	77141322	77141311	454	24.3
tetO	gi|568336017|gb|CM000669.2|	100	12	0	0	6	17	77228563	77228552	454	24.3
tetO	gi|568336017|gb|CM000669.2|	100	12	0	0	6	17	77836585	77836596	454	24.3
tetO	gi|568336017|gb|CM000669.2|	100	12	0	0	5	16	78242685	78242696	454	24.3
tetO	gi|568336017|gb|CM000669.2|	100	12	0	0	6	17	78269189	78269178	454	24.3
tetO	gi|568336017|gb|CM000669.2|	100	12	0	0	6	17	78909894	78909905	454	24.3
tetO	gi|568336017|gb|CM000669.2|	100	12	0	0	8	19	79459219	79459208	454	24.3
tetO	gi|568336017|gb|CM000669.2|	100	12	0	0	8	19	79613196	79613207	454	24.3
tetO	gi|568336017|gb|CM000669.2|	100	12	0	0	6	17	79676938	79676927	454	24.3
tetO	gi|568336017|gb|CM000669.2|	100	12	0	0	6	17	79757704	79757693	454	24.3
tetO	gi|568336017|gb|CM000669.2|	100	12	0	0	5	16	80232919	80232908	454	24.3
tetO	gi|568336017|gb|CM000669.2|	93.75	16	1	0	4	19	80497074	80497059	454	24.3
tetO	gi|568336017|gb|CM000669.2|	100	12	0	0	6	17	80556181	80556170	454	24.3
tetO	gi|568336017|gb|CM000669.2|	100	12	0	0	6	17	81864898	81864887	454	24.3
tetO	gi|568336017|gb|CM000669.2|	100	12	0	0	6	17	82406296	82406285	454	24.3
tetO	gi|568336017|gb|CM000669.2|	100	12	0	0	6	17	83468681	83468670	454	24.3
tetO	gi|568336017|gb|CM000669.2|	100	12	0	0	6	17	83711824	83711813	454	24.3
tetO	gi|568336017|gb|CM000669.2|	100	12	0	0	6	17	83898935	83898924	454	24.3
tetO	gi|568336017|gb|CM000669.2|	100	12	0	0	5	16	84497656	84497645	454	24.3
tetO	gi|568336017|gb|CM000669.2|	100	12	0	0	6	17	84778231	84778242	454	24.3
tetO	gi|568336017|gb|CM000669.2|	100	12	0	0	4	15	85215021	85215010	454	24.3
tetO	gi|568336017|gb|CM000669.2|	100	12	0	0	6	17	85379397	85379408	454	24.3
tetO	gi|568336017|gb|CM000669.2|	100	12	0	0	6	17	85675349	85675338	454	24.3
tetO	gi|568336017|gb|CM000669.2|	100	12	0	0	6	17	85872202	85872213	454	24.3
tetO	gi|568336017|gb|CM000669.2|	100	12	0	0	6	17	86121451	86121462	454	24.3
tetO	gi|568336017|gb|CM000669.2|	100	12	0	0	6	17	86163124	86163135	454	24.3
tetO	gi|568336017|gb|CM000669.2|	100	12	0	0	1	12	86234004	86233993	454	24.3
tetO	gi|568336017|gb|CM000669.2|	100	12	0	0	8	19	86544325	86544314	454	24.3
tetO	gi|568336017|gb|CM000669.2|	100	12	0	0	6	17	88051310	88051321	454	24.3
tetO	gi|568336017|gb|CM000669.2|	100	12	0	0	6	17	88790697	88790686	454	24.3
tetO	gi|568336017|gb|CM000669.2|	100	12	0	0	6	17	88811582	88811593	454	24.3
tetO	gi|568336017|gb|CM000669.2|	100	12	0	0	6	17	88947274	88947285	454	24.3
tetO	gi|568336017|gb|CM000669.2|	100	12	0	0	6	17	89034654	89034643	454	24.3
tetO	gi|568336017|gb|CM000669.2|	100	12	0	0	8	19	89067309	89067298	454	24.3
tetO	gi|568336017|gb|CM000669.2|	100	12	0	0	6	17	89210749	89210738	454	24.3
tetO	gi|568336017|gb|CM000669.2|	100	12	0	0	6	17	89275928	89275939	454	24.3
tetO	gi|568336017|gb|CM000669.2|	100	12	0	0	6	17	89669365	89669354	454	24.3
tetO	gi|568336017|gb|CM000669.2|	100	12	0	0	6	17	90063346	90063335	454	24.3
tetO	gi|568336017|gb|CM000669.2|	100	12	0	0	6	17	90076659	90076670	454	24.3
tetO	gi|568336017|gb|CM000669.2|	100	12	0	0	6	17	90885674	90885685	454	24.3
tetO	gi|568336017|gb|CM000669.2|	100	12	0	0	6	17	91131662	91131673	454	24.3
tetO	gi|568336017|gb|CM000669.2|	100	12	0	0	6	17	91758709	91758720	454	24.3
tetO	gi|568336017|gb|CM000669.2|	100	12	0	0	4	15	91872621	91872610	454	24.3
tetO	gi|568336017|gb|CM000669.2|	100	12	0	0	3	14	92520676	92520687	454	24.3
tetO	gi|568336017|gb|CM000669.2|	100	12	0	0	6	17	92689500	92689489	454	24.3
tetO	gi|568336017|gb|CM000669.2|	100	12	0	0	1	12	93144277	93144288	454	24.3
tetO	gi|568336017|gb|CM000669.2|	100	12	0	0	6	17	93706413	93706402	454	24.3
tetO	gi|568336017|gb|CM000669.2|	100	12	0	0	6	17	93880304	93880315	454	24.3
tetO	gi|568336017|gb|CM000669.2|	100	12	0	0	6	17	95008910	95008921	454	24.3
tetO	gi|568336017|gb|CM000669.2|	100	12	0	0	6	17	95388698	95388709	454	24.3
tetO	gi|568336017|gb|CM000669.2|	100	12	0	0	5	16	95578884	95578873	454	24.3
tetO	gi|568336017|gb|CM000669.2|	100	12	0	0	6	17	95666869	95666880	454	24.3
tetO	gi|568336017|gb|CM000669.2|	100	12	0	0	6	17	96574339	96574328	454	24.3
tetO	gi|568336017|gb|CM000669.2|	100	12	0	0	6	17	96814656	96814667	454	24.3
tetO	gi|568336017|gb|CM000669.2|	100	12	0	0	6	17	97063900	97063911	454	24.3
tetO	gi|568336017|gb|CM000669.2|	100	12	0	0	5	16	97148666	97148655	454	24.3
tetO	gi|568336017|gb|CM000669.2|	100	12	0	0	6	17	97449586	97449597	454	24.3
tetO	gi|568336017|gb|CM000669.2|	100	12	0	0	2	13	99646765	99646776	454	24.3
tetO	gi|568336017|gb|CM000669.2|	100	12	0	0	6	17	102729810	102729821	454	24.3
tetO	gi|568336017|gb|CM000669.2|	100	12	0	0	4	15	102915829	102915840	454	24.3
tetO	gi|568336017|gb|CM000669.2|	100	12	0	0	6	17	103904259	103904248	454	24.3
tetO	gi|568336017|gb|CM000669.2|	100	12	0	0	6	17	104063631	104063620	454	24.3
tetO	gi|568336017|gb|CM000669.2|	100	12	0	0	6	17	104119516	104119505	454	24.3
tetO	gi|568336017|gb|CM000669.2|	100	12	0	0	6	17	104542911	104542922	454	24.3
tetO	gi|568336017|gb|CM000669.2|	100	12	0	0	6	17	104721147	104721158	454	24.3
tetO	gi|568336017|gb|CM000669.2|	100	12	0	0	6	17	105362805	105362816	454	24.3
tetO	gi|568336017|gb|CM000669.2|	100	12	0	0	6	17	106364251	106364262	454	24.3
tetO	gi|568336017|gb|CM000669.2|	100	12	0	0	6	17	106675618	106675629	454	24.3
tetO	gi|568336017|gb|CM000669.2|	100	12	0	0	6	17	106684786	106684775	454	24.3
tetO	gi|568336017|gb|CM000669.2|	100	12	0	0	6	17	107155865	107155876	454	24.3
tetO	gi|568336017|gb|CM000669.2|	100	12	0	0	6	17	107769331	107769342	454	24.3
tetO	gi|568336017|gb|CM000669.2|	100	12	0	0	1	12	107985183	107985194	454	24.3
tetO	gi|568336017|gb|CM000669.2|	100	12	0	0	6	17	108259602	108259613	454	24.3
tetO	gi|568336017|gb|CM000669.2|	100	12	0	0	6	17	109089545	109089556	454	24.3
tetO	gi|568336017|gb|CM000669.2|	100	12	0	0	6	17	109761829	109761840	454	24.3
tetO	gi|568336017|gb|CM000669.2|	100	12	0	0	6	17	110334620	110334609	454	24.3
tetO	gi|568336017|gb|CM000669.2|	100	12	0	0	6	17	111085744	111085755	454	24.3
tetO	gi|568336017|gb|CM000669.2|	100	12	0	0	6	17	112641505	112641494	454	24.3
tetO	gi|568336017|gb|CM000669.2|	100	12	0	0	6	17	113049469	113049458	454	24.3
tetO	gi|568336017|gb|CM000669.2|	100	12	0	0	6	17	113470444	113470433	454	24.3
tetO	gi|568336017|gb|CM000669.2|	100	12	0	0	7	18	113705833	113705822	454	24.3
tetO	gi|568336017|gb|CM000669.2|	100	12	0	0	6	17	113760423	113760434	454	24.3
tetO	gi|568336017|gb|CM000669.2|	100	12	0	0	6	17	113862048	113862059	454	24.3
tetO	gi|568336017|gb|CM000669.2|	100	12	0	0	6	17	114250199	114250188	454	24.3
tetO	gi|568336017|gb|CM000669.2|	100	12	0	0	3	14	114327130	114327141	454	24.3
tetO	gi|568336017|gb|CM000669.2|	100	12	0	0	6	17	115276111	115276100	454	24.3
tetO	gi|568336017|gb|CM000669.2|	100	12	0	0	6	17	115415815	115415826	454	24.3
tetO	gi|568336017|gb|CM000669.2|	100	12	0	0	5	16	115591128	115591117	454	24.3
tetO	gi|568336017|gb|CM000669.2|	100	12	0	0	6	17	116726107	116726096	454	24.3
tetO	gi|568336017|gb|CM000669.2|	100	12	0	0	4	15	117762207	117762196	454	24.3
tetO	gi|568336017|gb|CM000669.2|	100	12	0	0	8	19	118010987	118010976	454	24.3
tetO	gi|568336017|gb|CM000669.2|	100	12	0	0	6	17	118391802	118391813	454	24.3
tetO	gi|568336017|gb|CM000669.2|	100	12	0	0	5	16	119153638	119153649	454	24.3
tetO	gi|568336017|gb|CM000669.2|	100	12	0	0	6	17	120026902	120026891	454	24.3
tetO	gi|568336017|gb|CM000669.2|	100	12	0	0	8	19	120150945	120150956	454	24.3
tetO	gi|568336017|gb|CM000669.2|	100	12	0	0	6	17	120155166	120155177	454	24.3
tetO	gi|568336017|gb|CM000669.2|	100	12	0	0	6	17	121440399	121440410	454	24.3
tetO	gi|568336017|gb|CM000669.2|	100	12	0	0	6	17	121849817	121849828	454	24.3
tetO	gi|568336017|gb|CM000669.2|	100	12	0	0	6	17	122134883	122134894	454	24.3
tetO	gi|568336017|gb|CM000669.2|	100	12	0	0	6	17	122675518	122675507	454	24.3
tetO	gi|568336017|gb|CM000669.2|	100	12	0	0	7	18	123621227	123621216	454	24.3
tetO	gi|568336017|gb|CM000669.2|	100	12	0	0	4	15	123765189	123765200	454	24.3
tetO	gi|568336017|gb|CM000669.2|	100	12	0	0	6	17	124834853	124834864	454	24.3
tetO	gi|568336017|gb|CM000669.2|	100	12	0	0	6	17	124996061	124996072	454	24.3
tetO	gi|568336017|gb|CM000669.2|	100	12	0	0	5	16	125697070	125697081	454	24.3
tetO	gi|568336017|gb|CM000669.2|	100	12	0	0	6	17	125812467	125812478	454	24.3
tetO	gi|568336017|gb|CM000669.2|	100	12	0	0	7	18	126573628	126573617	454	24.3
tetO	gi|568336017|gb|CM000669.2|	100	12	0	0	6	17	126619133	126619144	454	24.3
tetO	gi|568336017|gb|CM000669.2|	100	12	0	0	6	17	127671174	127671163	454	24.3
tetO	gi|568336017|gb|CM000669.2|	100	12	0	0	6	17	130692659	130692648	454	24.3
tetO	gi|568336017|gb|CM000669.2|	100	12	0	0	6	17	130796707	130796696	454	24.3
tetO	gi|568336017|gb|CM000669.2|	100	12	0	0	8	19	130856849	130856860	454	24.3
tetO	gi|568336017|gb|CM000669.2|	100	12	0	0	6	17	133732050	133732061	454	24.3
tetO	gi|568336017|gb|CM000669.2|	100	12	0	0	1	12	134141492	134141481	454	24.3
tetO	gi|568336017|gb|CM000669.2|	100	12	0	0	2	13	134233061	134233072	454	24.3
tetO	gi|568336017|gb|CM000669.2|	100	12	0	0	6	17	134244812	134244823	454	24.3
tetO	gi|568336017|gb|CM000669.2|	100	12	0	0	6	17	135127934	135127945	454	24.3
tetO	gi|568336017|gb|CM000669.2|	100	12	0	0	6	17	136315931	136315920	454	24.3
tetO	gi|568336017|gb|CM000669.2|	100	12	0	0	1	12	136458535	136458524	454	24.3
tetO	gi|568336017|gb|CM000669.2|	100	12	0	0	6	17	136608581	136608570	454	24.3
tetO	gi|568336017|gb|CM000669.2|	100	12	0	0	2	13	136694438	136694449	454	24.3
tetO	gi|568336017|gb|CM000669.2|	100	12	0	0	6	17	136813633	136813622	454	24.3
tetO	gi|568336017|gb|CM000669.2|	100	12	0	0	6	17	137770082	137770093	454	24.3
tetO	gi|568336017|gb|CM000669.2|	100	12	0	0	6	17	138485745	138485734	454	24.3
tetO	gi|568336017|gb|CM000669.2|	100	12	0	0	7	18	138878736	138878747	454	24.3
tetO	gi|568336017|gb|CM000669.2|	100	12	0	0	6	17	141297760	141297749	454	24.3
tetO	gi|568336017|gb|CM000669.2|	100	12	0	0	6	17	141927118	141927107	454	24.3
tetO	gi|568336017|gb|CM000669.2|	100	12	0	0	7	18	142406264	142406275	454	24.3
tetO	gi|568336017|gb|CM000669.2|	100	12	0	0	6	17	142574130	142574141	454	24.3
tetO	gi|568336017|gb|CM000669.2|	93.75	16	1	0	2	17	142895993	142896008	454	24.3
tetO	gi|568336017|gb|CM000669.2|	100	12	0	0	6	17	144618240	144618251	454	24.3
tetO	gi|568336017|gb|CM000669.2|	100	12	0	0	6	17	144756407	144756396	454	24.3
tetO	gi|568336017|gb|CM000669.2|	100	12	0	0	4	15	145167706	145167695	454	24.3
tetO	gi|568336017|gb|CM000669.2|	100	12	0	0	6	17	145348093	145348082	454	24.3
tetO	gi|568336017|gb|CM000669.2|	100	12	0	0	6	17	146162766	146162777	454	24.3
tetO	gi|568336017|gb|CM000669.2|	100	12	0	0	4	15	146282671	146282682	454	24.3
tetO	gi|568336017|gb|CM000669.2|	100	12	0	0	5	16	146595969	146595958	454	24.3
tetO	gi|568336017|gb|CM000669.2|	100	12	0	0	4	15	146860956	146860945	454	24.3
tetO	gi|568336017|gb|CM000669.2|	100	12	0	0	5	16	147181538	147181527	454	24.3
tetO	gi|568336017|gb|CM000669.2|	100	12	0	0	6	17	147548011	147548000	454	24.3
tetO	gi|568336017|gb|CM000669.2|	100	12	0	0	4	15	150476566	150476577	454	24.3
tetO	gi|568336017|gb|CM000669.2|	100	12	0	0	6	17	150588944	150588955	454	24.3
tetO	gi|568336017|gb|CM000669.2|	100	12	0	0	6	17	150617955	150617944	454	24.3
tetO	gi|568336017|gb|CM000669.2|	100	12	0	0	6	17	150714036	150714047	454	24.3
tetO	gi|568336017|gb|CM000669.2|	100	12	0	0	6	17	150866249	150866260	454	24.3
tetO	gi|568336017|gb|CM000669.2|	100	12	0	0	6	17	152880968	152880979	454	24.3
tetO	gi|568336017|gb|CM000669.2|	100	12	0	0	6	17	153133389	153133378	454	24.3
tetO	gi|568336017|gb|CM000669.2|	100	12	0	0	6	17	153296514	153296525	454	24.3
tetO	gi|568336017|gb|CM000669.2|	100	12	0	0	8	19	153603913	153603924	454	24.3
tetO	gi|568336017|gb|CM000669.2|	100	12	0	0	7	18	156201747	156201736	454	24.3
tetO	gi|568336017|gb|CM000669.2|	100	12	0	0	1	12	159238023	159238012	454	24.3
tetO	gi|568336017|gb|CM000669.2|	100	12	0	0	6	17	159290269	159290280	454	24.3
tetO	gi|568336017|gb|CM000669.2|	100	11	0	0	6	16	20305	20315	1796	22.3
tetO	gi|568336017|gb|CM000669.2|	100	11	0	0	6	16	20368	20378	1796	22.3
tetO	gi|568336017|gb|CM000669.2|	100	11	0	0	6	16	20431	20441	1796	22.3
tetO	gi|568336017|gb|CM000669.2|	100	11	0	0	6	16	20494	20504	1796	22.3
tetO	gi|568336017|gb|CM000669.2|	100	11	0	0	7	17	1793113	1793103	1796	22.3
tetO	gi|568336017|gb|CM000669.2|	100	11	0	0	5	15	2065902	2065892	1796	22.3
tetO	gi|568336017|gb|CM000669.2|	100	11	0	0	4	14	2572085	2572095	1796	22.3
tetO	gi|568336017|gb|CM000669.2|	100	11	0	0	9	19	2852525	2852535	1796	22.3
tetO	gi|568336017|gb|CM000669.2|	100	11	0	0	1	11	3130450	3130460	1796	22.3
tetO	gi|568336017|gb|CM000669.2|	100	11	0	0	5	15	3490292	3490282	1796	22.3
tetO	gi|568336017|gb|CM000669.2|	100	11	0	0	7	17	3615715	3615705	1796	22.3
tetO	gi|568336017|gb|CM000669.2|	100	11	0	0	8	18	3638395	3638405	1796	22.3
tetO	gi|568336017|gb|CM000669.2|	100	11	0	0	3	13	3700939	3700929	1796	22.3
tetO	gi|568336017|gb|CM000669.2|	100	11	0	0	9	19	3944209	3944199	1796	22.3
tetO	gi|568336017|gb|CM000669.2|	100	11	0	0	2	12	5064738	5064748	1796	22.3
tetO	gi|568336017|gb|CM000669.2|	100	11	0	0	9	19	6364574	6364584	1796	22.3
tetO	gi|568336017|gb|CM000669.2|	100	11	0	0	2	12	6674245	6674255	1796	22.3
tetO	gi|568336017|gb|CM000669.2|	100	11	0	0	9	19	8088174	8088184	1796	22.3
tetO	gi|568336017|gb|CM000669.2|	100	11	0	0	7	17	8283156	8283146	1796	22.3
tetO	gi|568336017|gb|CM000669.2|	100	11	0	0	6	16	8337923	8337933	1796	22.3
tetO	gi|568336017|gb|CM000669.2|	100	11	0	0	5	15	8342558	8342548	1796	22.3
tetO	gi|568336017|gb|CM000669.2|	100	11	0	0	4	14	9332758	9332748	1796	22.3
tetO	gi|568336017|gb|CM000669.2|	100	11	0	0	5	15	9446204	9446214	1796	22.3
tetO	gi|568336017|gb|CM000669.2|	100	11	0	0	7	17	9570441	9570451	1796	22.3
tetO	gi|568336017|gb|CM000669.2|	100	11	0	0	3	13	9664396	9664406	1796	22.3
tetO	gi|568336017|gb|CM000669.2|	100	11	0	0	1	11	10555424	10555434	1796	22.3
tetO	gi|568336017|gb|CM000669.2|	100	11	0	0	1	11	11990738	11990748	1796	22.3
tetO	gi|568336017|gb|CM000669.2|	100	11	0	0	5	15	12085374	12085364	1796	22.3
tetO	gi|568336017|gb|CM000669.2|	100	11	0	0	9	19	13170567	13170557	1796	22.3
tetO	gi|568336017|gb|CM000669.2|	100	11	0	0	1	11	13351427	13351437	1796	22.3
tetO	gi|568336017|gb|CM000669.2|	100	11	0	0	3	13	13386868	13386858	1796	22.3
tetO	gi|568336017|gb|CM000669.2|	100	11	0	0	3	13	13396843	13396853	1796	22.3
tetO	gi|568336017|gb|CM000669.2|	100	11	0	0	9	19	13463325	13463315	1796	22.3
tetO	gi|568336017|gb|CM000669.2|	100	11	0	0	5	15	13527202	13527212	1796	22.3
tetO	gi|568336017|gb|CM000669.2|	100	11	0	0	9	19	13818146	13818136	1796	22.3
tetO	gi|568336017|gb|CM000669.2|	100	11	0	0	5	15	13832856	13832846	1796	22.3
tetO	gi|568336017|gb|CM000669.2|	100	11	0	0	9	19	14225714	14225724	1796	22.3
tetO	gi|568336017|gb|CM000669.2|	100	11	0	0	7	17	14360073	14360083	1796	22.3
tetO	gi|568336017|gb|CM000669.2|	100	11	0	0	9	19	15541646	15541656	1796	22.3
tetO	gi|568336017|gb|CM000669.2|	100	11	0	0	1	11	15730448	15730458	1796	22.3
tetO	gi|568336017|gb|CM000669.2|	100	11	0	0	9	19	15802101	15802111	1796	22.3
tetO	gi|568336017|gb|CM000669.2|	100	11	0	0	7	17	16859635	16859625	1796	22.3
tetO	gi|568336017|gb|CM000669.2|	100	11	0	0	1	11	16865747	16865737	1796	22.3
tetO	gi|568336017|gb|CM000669.2|	100	11	0	0	3	13	17252563	17252573	1796	22.3
tetO	gi|568336017|gb|CM000669.2|	100	11	0	0	5	15	17454162	17454172	1796	22.3
tetO	gi|568336017|gb|CM000669.2|	100	11	0	0	9	19	18112333	18112343	1796	22.3
tetO	gi|568336017|gb|CM000669.2|	100	11	0	0	3	13	18293443	18293433	1796	22.3
tetO	gi|568336017|gb|CM000669.2|	100	11	0	0	8	18	18337061	18337071	1796	22.3
tetO	gi|568336017|gb|CM000669.2|	100	11	0	0	5	15	18420491	18420501	1796	22.3
tetO	gi|568336017|gb|CM000669.2|	100	11	0	0	9	19	18627734	18627724	1796	22.3
tetO	gi|568336017|gb|CM000669.2|	100	11	0	0	9	19	18661208	18661218	1796	22.3
tetO	gi|568336017|gb|CM000669.2|	100	11	0	0	9	19	19123148	19123158	1796	22.3
tetO	gi|568336017|gb|CM000669.2|	100	11	0	0	5	15	19492128	19492138	1796	22.3
tetO	gi|568336017|gb|CM000669.2|	100	11	0	0	4	14	20003858	20003868	1796	22.3
tetO	gi|568336017|gb|CM000669.2|	100	11	0	0	9	19	20158852	20158862	1796	22.3
tetO	gi|568336017|gb|CM000669.2|	100	11	0	0	4	14	20297528	20297538	1796	22.3
tetO	gi|568336017|gb|CM000669.2|	100	11	0	0	3	13	20499527	20499537	1796	22.3
tetO	gi|568336017|gb|CM000669.2|	100	11	0	0	7	17	20549502	20549492	1796	22.3
tetO	gi|568336017|gb|CM000669.2|	100	11	0	0	9	19	22214163	22214173	1796	22.3
tetO	gi|568336017|gb|CM000669.2|	100	11	0	0	1	11	22223396	22223386	1796	22.3
tetO	gi|568336017|gb|CM000669.2|	100	11	0	0	8	18	22431169	22431179	1796	22.3
tetO	gi|568336017|gb|CM000669.2|	100	11	0	0	7	17	22436797	22436787	1796	22.3
tetO	gi|568336017|gb|CM000669.2|	100	11	0	0	9	19	23223513	23223503	1796	22.3
tetO	gi|568336017|gb|CM000669.2|	100	11	0	0	1	11	23249997	23249987	1796	22.3
tetO	gi|568336017|gb|CM000669.2|	100	11	0	0	5	15	23720086	23720076	1796	22.3
tetO	gi|568336017|gb|CM000669.2|	100	11	0	0	7	17	24130445	24130435	1796	22.3
tetO	gi|568336017|gb|CM000669.2|	100	11	0	0	2	12	24138599	24138589	1796	22.3
tetO	gi|568336017|gb|CM000669.2|	100	11	0	0	9	19	24506531	24506541	1796	22.3
tetO	gi|568336017|gb|CM000669.2|	100	11	0	0	5	15	24577413	24577403	1796	22.3
tetO	gi|568336017|gb|CM000669.2|	100	11	0	0	5	15	24605462	24605452	1796	22.3
tetO	gi|568336017|gb|CM000669.2|	100	11	0	0	3	13	24874589	24874599	1796	22.3
tetO	gi|568336017|gb|CM000669.2|	100	11	0	0	9	19	24887688	24887678	1796	22.3
tetO	gi|568336017|gb|CM000669.2|	100	11	0	0	5	15	24971702	24971712	1796	22.3
tetO	gi|568336017|gb|CM000669.2|	100	11	0	0	1	11	25288465	25288475	1796	22.3
tetO	gi|568336017|gb|CM000669.2|	100	11	0	0	9	19	25462815	25462805	1796	22.3
tetO	gi|568336017|gb|CM000669.2|	100	11	0	0	6	16	25954989	25954979	1796	22.3
tetO	gi|568336017|gb|CM000669.2|	100	11	0	0	9	19	26006029	26006019	1796	22.3
tetO	gi|568336017|gb|CM000669.2|	100	11	0	0	4	14	26894023	26894013	1796	22.3
tetO	gi|568336017|gb|CM000669.2|	100	11	0	0	8	18	26926799	26926789	1796	22.3
tetO	gi|568336017|gb|CM000669.2|	100	11	0	0	7	17	27283834	27283824	1796	22.3
tetO	gi|568336017|gb|CM000669.2|	100	11	0	0	4	14	27324700	27324710	1796	22.3
tetO	gi|568336017|gb|CM000669.2|	100	11	0	0	6	16	27528770	27528760	1796	22.3
tetO	gi|568336017|gb|CM000669.2|	100	11	0	0	9	19	27660453	27660463	1796	22.3
tetO	gi|568336017|gb|CM000669.2|	100	11	0	0	9	19	28131312	28131302	1796	22.3
tetO	gi|568336017|gb|CM000669.2|	100	11	0	0	7	17	28154664	28154654	1796	22.3
tetO	gi|568336017|gb|CM000669.2|	100	11	0	0	1	11	28827416	28827426	1796	22.3
tetO	gi|568336017|gb|CM000669.2|	100	11	0	0	9	19	29136262	29136272	1796	22.3
tetO	gi|568336017|gb|CM000669.2|	100	11	0	0	8	18	29359149	29359139	1796	22.3
tetO	gi|568336017|gb|CM000669.2|	100	11	0	0	5	15	29385782	29385772	1796	22.3
tetO	gi|568336017|gb|CM000669.2|	100	11	0	0	9	19	29491117	29491107	1796	22.3
tetO	gi|568336017|gb|CM000669.2|	100	11	0	0	7	17	29518034	29518024	1796	22.3
tetO	gi|568336017|gb|CM000669.2|	100	11	0	0	6	16	29534162	29534172	1796	22.3
tetO	gi|568336017|gb|CM000669.2|	100	11	0	0	7	17	29876672	29876682	1796	22.3
tetO	gi|568336017|gb|CM000669.2|	100	11	0	0	8	18	31018170	31018180	1796	22.3
tetO	gi|568336017|gb|CM000669.2|	100	11	0	0	9	19	31560005	31560015	1796	22.3
tetO	gi|568336017|gb|CM000669.2|	100	11	0	0	9	19	31825998	31826008	1796	22.3
tetO	gi|568336017|gb|CM000669.2|	100	11	0	0	9	19	31875263	31875253	1796	22.3
tetO	gi|568336017|gb|CM000669.2|	100	11	0	0	8	18	32383312	32383322	1796	22.3
tetO	gi|568336017|gb|CM000669.2|	100	11	0	0	9	19	32647135	32647145	1796	22.3
tetO	gi|568336017|gb|CM000669.2|	100	11	0	0	5	15	32768729	32768739	1796	22.3
tetO	gi|568336017|gb|CM000669.2|	100	11	0	0	5	15	32918534	32918524	1796	22.3
tetO	gi|568336017|gb|CM000669.2|	100	11	0	0	6	16	32931864	32931854	1796	22.3
tetO	gi|568336017|gb|CM000669.2|	100	11	0	0	4	14	33204449	33204439	1796	22.3
tetO	gi|568336017|gb|CM000669.2|	100	11	0	0	9	19	33335736	33335746	1796	22.3
tetO	gi|568336017|gb|CM000669.2|	100	11	0	0	6	16	33595780	33595790	1796	22.3
tetO	gi|568336017|gb|CM000669.2|	100	11	0	0	3	13	33606300	33606310	1796	22.3
tetO	gi|568336017|gb|CM000669.2|	100	11	0	0	7	17	34064589	34064579	1796	22.3
tetO	gi|568336017|gb|CM000669.2|	100	11	0	0	9	19	34339624	34339614	1796	22.3
tetO	gi|568336017|gb|CM000669.2|	100	11	0	0	9	19	34342622	34342612	1796	22.3
tetO	gi|568336017|gb|CM000669.2|	100	11	0	0	9	19	34980981	34980991	1796	22.3
tetO	gi|568336017|gb|CM000669.2|	100	11	0	0	5	15	35417447	35417437	1796	22.3
tetO	gi|568336017|gb|CM000669.2|	100	11	0	0	3	13	35895089	35895079	1796	22.3
tetO	gi|568336017|gb|CM000669.2|	100	11	0	0	9	19	36678341	36678331	1796	22.3
tetO	gi|568336017|gb|CM000669.2|	100	11	0	0	1	11	37185919	37185929	1796	22.3
tetO	gi|568336017|gb|CM000669.2|	100	11	0	0	5	15	37650100	37650110	1796	22.3
tetO	gi|568336017|gb|CM000669.2|	100	11	0	0	5	15	37705351	37705341	1796	22.3
tetO	gi|568336017|gb|CM000669.2|	100	11	0	0	6	16	37781915	37781905	1796	22.3
tetO	gi|568336017|gb|CM000669.2|	100	11	0	0	1	11	38403608	38403598	1796	22.3
tetO	gi|568336017|gb|CM000669.2|	100	11	0	0	9	19	38532872	38532882	1796	22.3
tetO	gi|568336017|gb|CM000669.2|	100	11	0	0	9	19	38846010	38846020	1796	22.3
tetO	gi|568336017|gb|CM000669.2|	100	11	0	0	7	17	39784911	39784901	1796	22.3
tetO	gi|568336017|gb|CM000669.2|	100	11	0	0	9	19	39975974	39975984	1796	22.3
tetO	gi|568336017|gb|CM000669.2|	100	11	0	0	4	14	40338517	40338507	1796	22.3
tetO	gi|568336017|gb|CM000669.2|	100	11	0	0	5	15	40539863	40539873	1796	22.3
tetO	gi|568336017|gb|CM000669.2|	100	11	0	0	5	15	40568311	40568321	1796	22.3
tetO	gi|568336017|gb|CM000669.2|	100	11	0	0	5	15	40592892	40592902	1796	22.3
tetO	gi|568336017|gb|CM000669.2|	100	11	0	0	8	18	40817393	40817403	1796	22.3
tetO	gi|568336017|gb|CM000669.2|	100	11	0	0	9	19	41605600	41605590	1796	22.3
tetO	gi|568336017|gb|CM000669.2|	100	11	0	0	7	17	41733994	41733984	1796	22.3
tetO	gi|568336017|gb|CM000669.2|	100	11	0	0	3	13	42769476	42769486	1796	22.3
tetO	gi|568336017|gb|CM000669.2|	100	11	0	0	5	15	42809443	42809433	1796	22.3
tetO	gi|568336017|gb|CM000669.2|	100	11	0	0	5	15	42852280	42852290	1796	22.3
tetO	gi|568336017|gb|CM000669.2|	100	11	0	0	6	16	43012146	43012136	1796	22.3
tetO	gi|568336017|gb|CM000669.2|	100	11	0	0	3	13	43072278	43072288	1796	22.3
tetO	gi|568336017|gb|CM000669.2|	100	11	0	0	7	17	43208506	43208496	1796	22.3
tetO	gi|568336017|gb|CM000669.2|	100	11	0	0	8	18	43626537	43626547	1796	22.3
tetO	gi|568336017|gb|CM000669.2|	100	11	0	0	9	19	43639059	43639069	1796	22.3
tetO	gi|568336017|gb|CM000669.2|	100	11	0	0	3	13	43773366	43773376	1796	22.3
tetO	gi|568336017|gb|CM000669.2|	100	11	0	0	2	12	44564829	44564819	1796	22.3
tetO	gi|568336017|gb|CM000669.2|	100	11	0	0	9	19	45511578	45511588	1796	22.3
tetO	gi|568336017|gb|CM000669.2|	100	11	0	0	1	11	45614538	45614548	1796	22.3
tetO	gi|568336017|gb|CM000669.2|	100	11	0	0	3	13	45679675	45679685	1796	22.3
tetO	gi|568336017|gb|CM000669.2|	100	11	0	0	7	17	45800700	45800690	1796	22.3
tetO	gi|568336017|gb|CM000669.2|	100	11	0	0	4	14	45882731	45882721	1796	22.3
tetO	gi|568336017|gb|CM000669.2|	100	11	0	0	1	11	46008295	46008305	1796	22.3
tetO	gi|568336017|gb|CM000669.2|	100	11	0	0	9	19	46437229	46437219	1796	22.3
tetO	gi|568336017|gb|CM000669.2|	100	11	0	0	2	12	46569491	46569501	1796	22.3
tetO	gi|568336017|gb|CM000669.2|	100	11	0	0	9	19	46690348	46690358	1796	22.3
tetO	gi|568336017|gb|CM000669.2|	100	11	0	0	9	19	46756079	46756089	1796	22.3
tetO	gi|568336017|gb|CM000669.2|	100	11	0	0	7	17	47023036	47023026	1796	22.3
tetO	gi|568336017|gb|CM000669.2|	100	11	0	0	9	19	47319398	47319408	1796	22.3
tetO	gi|568336017|gb|CM000669.2|	100	11	0	0	2	12	47454112	47454122	1796	22.3
tetO	gi|568336017|gb|CM000669.2|	100	11	0	0	6	16	47610591	47610581	1796	22.3
tetO	gi|568336017|gb|CM000669.2|	100	11	0	0	8	18	47988745	47988755	1796	22.3
tetO	gi|568336017|gb|CM000669.2|	100	11	0	0	9	19	48322900	48322890	1796	22.3
tetO	gi|568336017|gb|CM000669.2|	100	11	0	0	3	13	48596279	48596269	1796	22.3
tetO	gi|568336017|gb|CM000669.2|	100	11	0	0	4	14	48647271	48647261	1796	22.3
tetO	gi|568336017|gb|CM000669.2|	100	11	0	0	5	15	49189646	49189656	1796	22.3
tetO	gi|568336017|gb|CM000669.2|	100	11	0	0	3	13	49196456	49196446	1796	22.3
tetO	gi|568336017|gb|CM000669.2|	100	11	0	0	3	13	49381810	49381800	1796	22.3
tetO	gi|568336017|gb|CM000669.2|	100	11	0	0	7	17	49554493	49554483	1796	22.3
tetO	gi|568336017|gb|CM000669.2|	100	11	0	0	1	11	49571876	49571886	1796	22.3
tetO	gi|568336017|gb|CM000669.2|	100	11	0	0	5	15	49588307	49588297	1796	22.3
tetO	gi|568336017|gb|CM000669.2|	100	11	0	0	7	17	49795899	49795909	1796	22.3
tetO	gi|568336017|gb|CM000669.2|	100	11	0	0	1	11	49901260	49901250	1796	22.3
tetO	gi|568336017|gb|CM000669.2|	100	11	0	0	2	12	50432915	50432925	1796	22.3
tetO	gi|568336017|gb|CM000669.2|	100	11	0	0	6	16	50447721	50447711	1796	22.3
tetO	gi|568336017|gb|CM000669.2|	100	11	0	0	1	11	50758321	50758331	1796	22.3
tetO	gi|568336017|gb|CM000669.2|	100	11	0	0	9	19	50880612	50880622	1796	22.3
tetO	gi|568336017|gb|CM000669.2|	100	11	0	0	8	18	50954656	50954666	1796	22.3
tetO	gi|568336017|gb|CM000669.2|	100	11	0	0	3	13	50959236	50959226	1796	22.3
tetO	gi|568336017|gb|CM000669.2|	100	11	0	0	7	17	51399502	51399512	1796	22.3
tetO	gi|568336017|gb|CM000669.2|	100	11	0	0	3	13	51447419	51447409	1796	22.3
tetO	gi|568336017|gb|CM000669.2|	100	11	0	0	2	12	51845752	51845762	1796	22.3
tetO	gi|568336017|gb|CM000669.2|	100	11	0	0	4	14	52041874	52041884	1796	22.3
tetO	gi|568336017|gb|CM000669.2|	100	11	0	0	9	19	52098906	52098896	1796	22.3
tetO	gi|568336017|gb|CM000669.2|	100	11	0	0	8	18	52337247	52337237	1796	22.3
tetO	gi|568336017|gb|CM000669.2|	100	11	0	0	9	19	52470336	52470346	1796	22.3
tetO	gi|568336017|gb|CM000669.2|	100	11	0	0	7	17	52592769	52592759	1796	22.3
tetO	gi|568336017|gb|CM000669.2|	100	11	0	0	6	16	52849662	52849652	1796	22.3
tetO	gi|568336017|gb|CM000669.2|	100	11	0	0	9	19	52922817	52922827	1796	22.3
tetO	gi|568336017|gb|CM000669.2|	100	11	0	0	7	17	53107889	53107899	1796	22.3
tetO	gi|568336017|gb|CM000669.2|	100	11	0	0	9	19	53194669	53194679	1796	22.3
tetO	gi|568336017|gb|CM000669.2|	100	11	0	0	5	15	53272717	53272727	1796	22.3
tetO	gi|568336017|gb|CM000669.2|	100	11	0	0	9	19	53296814	53296804	1796	22.3
tetO	gi|568336017|gb|CM000669.2|	100	11	0	0	7	17	53764633	53764623	1796	22.3
tetO	gi|568336017|gb|CM000669.2|	100	11	0	0	2	12	53875244	53875254	1796	22.3
tetO	gi|568336017|gb|CM000669.2|	100	11	0	0	9	19	53953061	53953051	1796	22.3
tetO	gi|568336017|gb|CM000669.2|	100	11	0	0	6	16	54407879	54407889	1796	22.3
tetO	gi|568336017|gb|CM000669.2|	100	11	0	0	1	11	54563336	54563346	1796	22.3
tetO	gi|568336017|gb|CM000669.2|	100	11	0	0	1	11	55124143	55124153	1796	22.3
tetO	gi|568336017|gb|CM000669.2|	100	11	0	0	9	19	55650367	55650377	1796	22.3
tetO	gi|568336017|gb|CM000669.2|	100	11	0	0	7	17	55755164	55755174	1796	22.3
tetO	gi|568336017|gb|CM000669.2|	100	11	0	0	7	17	55915968	55915978	1796	22.3
tetO	gi|568336017|gb|CM000669.2|	100	11	0	0	6	16	55959237	55959247	1796	22.3
tetO	gi|568336017|gb|CM000669.2|	100	11	0	0	7	17	56385311	56385321	1796	22.3
tetO	gi|568336017|gb|CM000669.2|	100	11	0	0	9	19	56620418	56620428	1796	22.3
tetO	gi|568336017|gb|CM000669.2|	100	11	0	0	7	17	56845817	56845827	1796	22.3
tetO	gi|568336017|gb|CM000669.2|	100	11	0	0	7	17	57245956	57245946	1796	22.3
tetO	gi|568336017|gb|CM000669.2|	100	11	0	0	9	19	57698186	57698176	1796	22.3
tetO	gi|568336017|gb|CM000669.2|	100	11	0	0	8	18	63323548	63323558	1796	22.3
tetO	gi|568336017|gb|CM000669.2|	100	11	0	0	8	18	63424576	63424566	1796	22.3
tetO	gi|568336017|gb|CM000669.2|	100	11	0	0	7	17	63731173	63731163	1796	22.3
tetO	gi|568336017|gb|CM000669.2|	100	11	0	0	4	14	64359727	64359737	1796	22.3
tetO	gi|568336017|gb|CM000669.2|	100	11	0	0	9	19	64367751	64367741	1796	22.3
tetO	gi|568336017|gb|CM000669.2|	100	11	0	0	1	11	65183104	65183094	1796	22.3
tetO	gi|568336017|gb|CM000669.2|	100	11	0	0	7	17	65285361	65285371	1796	22.3
tetO	gi|568336017|gb|CM000669.2|	100	11	0	0	1	11	65689438	65689428	1796	22.3
tetO	gi|568336017|gb|CM000669.2|	100	11	0	0	9	19	65844001	65844011	1796	22.3
tetO	gi|568336017|gb|CM000669.2|	100	11	0	0	3	13	66235887	66235877	1796	22.3
tetO	gi|568336017|gb|CM000669.2|	100	11	0	0	3	13	66294284	66294274	1796	22.3
tetO	gi|568336017|gb|CM000669.2|	100	11	0	0	7	17	66670530	66670540	1796	22.3
tetO	gi|568336017|gb|CM000669.2|	100	11	0	0	7	17	67048772	67048762	1796	22.3
tetO	gi|568336017|gb|CM000669.2|	100	11	0	0	1	11	67143458	67143448	1796	22.3
tetO	gi|568336017|gb|CM000669.2|	100	11	0	0	3	13	67596275	67596285	1796	22.3
tetO	gi|568336017|gb|CM000669.2|	100	11	0	0	6	16	68363473	68363483	1796	22.3
tetO	gi|568336017|gb|CM000669.2|	100	11	0	0	4	14	68457706	68457716	1796	22.3
tetO	gi|568336017|gb|CM000669.2|	100	11	0	0	2	12	69008728	69008718	1796	22.3
tetO	gi|568336017|gb|CM000669.2|	100	11	0	0	3	13	69042313	69042303	1796	22.3
tetO	gi|568336017|gb|CM000669.2|	100	11	0	0	3	13	69127415	69127425	1796	22.3
tetO	gi|568336017|gb|CM000669.2|	100	11	0	0	5	15	69471695	69471705	1796	22.3
tetO	gi|568336017|gb|CM000669.2|	100	11	0	0	5	15	69942321	69942331	1796	22.3
tetO	gi|568336017|gb|CM000669.2|	100	11	0	0	6	16	70107204	70107214	1796	22.3
tetO	gi|568336017|gb|CM000669.2|	100	11	0	0	1	11	70444642	70444652	1796	22.3
tetO	gi|568336017|gb|CM000669.2|	100	11	0	0	2	12	70551030	70551020	1796	22.3
tetO	gi|568336017|gb|CM000669.2|	100	11	0	0	2	12	71493735	71493745	1796	22.3
tetO	gi|568336017|gb|CM000669.2|	100	11	0	0	9	19	71527006	71526996	1796	22.3
tetO	gi|568336017|gb|CM000669.2|	100	11	0	0	9	19	71563897	71563907	1796	22.3
tetO	gi|568336017|gb|CM000669.2|	100	11	0	0	9	19	71773120	71773130	1796	22.3
tetO	gi|568336017|gb|CM000669.2|	100	11	0	0	7	17	71927660	71927670	1796	22.3
tetO	gi|568336017|gb|CM000669.2|	100	11	0	0	1	11	72668742	72668752	1796	22.3
tetO	gi|568336017|gb|CM000669.2|	100	11	0	0	7	17	72778724	72778734	1796	22.3
tetO	gi|568336017|gb|CM000669.2|	100	11	0	0	8	18	73932879	73932889	1796	22.3
tetO	gi|568336017|gb|CM000669.2|	100	11	0	0	1	11	75751134	75751124	1796	22.3
tetO	gi|568336017|gb|CM000669.2|	100	11	0	0	5	15	76671733	76671723	1796	22.3
tetO	gi|568336017|gb|CM000669.2|	100	11	0	0	5	15	77135905	77135915	1796	22.3
tetO	gi|568336017|gb|CM000669.2|	100	11	0	0	6	16	77231257	77231267	1796	22.3
tetO	gi|568336017|gb|CM000669.2|	100	11	0	0	3	13	77628479	77628489	1796	22.3
tetO	gi|568336017|gb|CM000669.2|	100	11	0	0	5	15	78381553	78381563	1796	22.3
tetO	gi|568336017|gb|CM000669.2|	100	11	0	0	8	18	78748346	78748356	1796	22.3
tetO	gi|568336017|gb|CM000669.2|	100	11	0	0	9	19	78767603	78767613	1796	22.3
tetO	gi|568336017|gb|CM000669.2|	100	11	0	0	3	13	78948074	78948064	1796	22.3
tetO	gi|568336017|gb|CM000669.2|	100	11	0	0	5	15	79370805	79370815	1796	22.3
tetO	gi|568336017|gb|CM000669.2|	100	11	0	0	3	13	79406469	79406479	1796	22.3
tetO	gi|568336017|gb|CM000669.2|	100	11	0	0	5	15	79442285	79442275	1796	22.3
tetO	gi|568336017|gb|CM000669.2|	100	11	0	0	1	11	79584988	79584978	1796	22.3
tetO	gi|568336017|gb|CM000669.2|	100	11	0	0	9	19	80215771	80215781	1796	22.3
tetO	gi|568336017|gb|CM000669.2|	100	11	0	0	6	16	80699364	80699354	1796	22.3
tetO	gi|568336017|gb|CM000669.2|	100	11	0	0	9	19	80816440	80816450	1796	22.3
tetO	gi|568336017|gb|CM000669.2|	100	11	0	0	7	17	80966314	80966304	1796	22.3
tetO	gi|568336017|gb|CM000669.2|	100	11	0	0	9	19	81373131	81373141	1796	22.3
tetO	gi|568336017|gb|CM000669.2|	100	11	0	0	7	17	81634957	81634967	1796	22.3
tetO	gi|568336017|gb|CM000669.2|	100	11	0	0	5	15	82136852	82136862	1796	22.3
tetO	gi|568336017|gb|CM000669.2|	100	11	0	0	9	19	82677010	82677020	1796	22.3
tetO	gi|568336017|gb|CM000669.2|	100	11	0	0	8	18	82885661	82885671	1796	22.3
tetO	gi|568336017|gb|CM000669.2|	100	11	0	0	9	19	83529671	83529681	1796	22.3
tetO	gi|568336017|gb|CM000669.2|	100	11	0	0	8	18	83740508	83740518	1796	22.3
tetO	gi|568336017|gb|CM000669.2|	100	11	0	0	5	15	83883594	83883604	1796	22.3
tetO	gi|568336017|gb|CM000669.2|	100	11	0	0	3	13	84072310	84072300	1796	22.3
tetO	gi|568336017|gb|CM000669.2|	100	11	0	0	5	15	84300427	84300437	1796	22.3
tetO	gi|568336017|gb|CM000669.2|	100	11	0	0	7	17	84391499	84391509	1796	22.3
tetO	gi|568336017|gb|CM000669.2|	100	11	0	0	9	19	84453554	84453564	1796	22.3
tetO	gi|568336017|gb|CM000669.2|	100	11	0	0	5	15	84923808	84923818	1796	22.3
tetO	gi|568336017|gb|CM000669.2|	100	11	0	0	5	15	85046297	85046287	1796	22.3
tetO	gi|568336017|gb|CM000669.2|	100	11	0	0	5	15	85198281	85198271	1796	22.3
tetO	gi|568336017|gb|CM000669.2|	100	11	0	0	7	17	85269294	85269284	1796	22.3
tetO	gi|568336017|gb|CM000669.2|	100	11	0	0	9	19	85626660	85626650	1796	22.3
tetO	gi|568336017|gb|CM000669.2|	100	11	0	0	9	19	85793622	85793632	1796	22.3
tetO	gi|568336017|gb|CM000669.2|	100	11	0	0	5	15	86087103	86087113	1796	22.3
tetO	gi|568336017|gb|CM000669.2|	100	11	0	0	4	14	86416991	86417001	1796	22.3
tetO	gi|568336017|gb|CM000669.2|	100	11	0	0	4	14	86461257	86461247	1796	22.3
tetO	gi|568336017|gb|CM000669.2|	100	11	0	0	9	19	86772789	86772779	1796	22.3
tetO	gi|568336017|gb|CM000669.2|	100	11	0	0	9	19	87142287	87142277	1796	22.3
tetO	gi|568336017|gb|CM000669.2|	100	11	0	0	9	19	87937930	87937920	1796	22.3
tetO	gi|568336017|gb|CM000669.2|	100	11	0	0	9	19	89534585	89534575	1796	22.3
tetO	gi|568336017|gb|CM000669.2|	100	11	0	0	4	14	89931314	89931304	1796	22.3
tetO	gi|568336017|gb|CM000669.2|	100	11	0	0	9	19	90486716	90486726	1796	22.3
tetO	gi|568336017|gb|CM000669.2|	100	11	0	0	5	15	90631203	90631193	1796	22.3
tetO	gi|568336017|gb|CM000669.2|	100	11	0	0	9	19	90852703	90852713	1796	22.3
tetO	gi|568336017|gb|CM000669.2|	100	11	0	0	3	13	91838583	91838593	1796	22.3
tetO	gi|568336017|gb|CM000669.2|	100	11	0	0	6	16	91872305	91872295	1796	22.3
tetO	gi|568336017|gb|CM000669.2|	100	11	0	0	3	13	92066520	92066530	1796	22.3
tetO	gi|568336017|gb|CM000669.2|	100	11	0	0	7	17	92577987	92577997	1796	22.3
tetO	gi|568336017|gb|CM000669.2|	100	11	0	0	9	19	92642778	92642788	1796	22.3
tetO	gi|568336017|gb|CM000669.2|	100	11	0	0	5	15	92912420	92912410	1796	22.3
tetO	gi|568336017|gb|CM000669.2|	100	11	0	0	7	17	93177451	93177461	1796	22.3
tetO	gi|568336017|gb|CM000669.2|	100	11	0	0	2	12	94402475	94402485	1796	22.3
tetO	gi|568336017|gb|CM000669.2|	100	11	0	0	1	11	94430067	94430057	1796	22.3
tetO	gi|568336017|gb|CM000669.2|	100	11	0	0	5	15	94788973	94788983	1796	22.3
tetO	gi|568336017|gb|CM000669.2|	100	11	0	0	7	17	95487379	95487389	1796	22.3
tetO	gi|568336017|gb|CM000669.2|	100	11	0	0	4	14	96253538	96253548	1796	22.3
tetO	gi|568336017|gb|CM000669.2|	100	11	0	0	8	18	96495559	96495549	1796	22.3
tetO	gi|568336017|gb|CM000669.2|	100	11	0	0	6	16	96632313	96632323	1796	22.3
tetO	gi|568336017|gb|CM000669.2|	100	11	0	0	9	19	96667929	96667919	1796	22.3
tetO	gi|568336017|gb|CM000669.2|	100	11	0	0	5	15	96734970	96734960	1796	22.3
tetO	gi|568336017|gb|CM000669.2|	100	11	0	0	2	12	96939991	96939981	1796	22.3
tetO	gi|568336017|gb|CM000669.2|	100	11	0	0	5	15	96964851	96964861	1796	22.3
tetO	gi|568336017|gb|CM000669.2|	100	11	0	0	7	17	97175713	97175703	1796	22.3
tetO	gi|568336017|gb|CM000669.2|	100	11	0	0	9	19	97289100	97289110	1796	22.3
tetO	gi|568336017|gb|CM000669.2|	100	11	0	0	9	19	97371318	97371328	1796	22.3
tetO	gi|568336017|gb|CM000669.2|	100	11	0	0	4	14	97533946	97533956	1796	22.3
tetO	gi|568336017|gb|CM000669.2|	100	11	0	0	4	14	97621786	97621796	1796	22.3
tetO	gi|568336017|gb|CM000669.2|	100	11	0	0	6	16	98457922	98457932	1796	22.3
tetO	gi|568336017|gb|CM000669.2|	100	11	0	0	4	14	98794668	98794678	1796	22.3
tetO	gi|568336017|gb|CM000669.2|	100	11	0	0	4	14	98954366	98954356	1796	22.3
tetO	gi|568336017|gb|CM000669.2|	100	11	0	0	7	17	99328640	99328650	1796	22.3
tetO	gi|568336017|gb|CM000669.2|	100	11	0	0	2	12	99683301	99683311	1796	22.3
tetO	gi|568336017|gb|CM000669.2|	100	11	0	0	3	13	99703436	99703446	1796	22.3
tetO	gi|568336017|gb|CM000669.2|	100	11	0	0	2	12	99756330	99756340	1796	22.3
tetO	gi|568336017|gb|CM000669.2|	100	11	0	0	9	19	99880393	99880383	1796	22.3
tetO	gi|568336017|gb|CM000669.2|	100	11	0	0	4	14	99927940	99927950	1796	22.3
tetO	gi|568336017|gb|CM000669.2|	100	11	0	0	2	12	100472806	100472816	1796	22.3
tetO	gi|568336017|gb|CM000669.2|	100	11	0	0	3	13	101102120	101102110	1796	22.3
tetO	gi|568336017|gb|CM000669.2|	100	11	0	0	7	17	101304392	101304402	1796	22.3
tetO	gi|568336017|gb|CM000669.2|	100	11	0	0	8	18	101745603	101745613	1796	22.3
tetO	gi|568336017|gb|CM000669.2|	100	11	0	0	1	11	102293811	102293801	1796	22.3
tetO	gi|568336017|gb|CM000669.2|	100	11	0	0	5	15	102735730	102735720	1796	22.3
tetO	gi|568336017|gb|CM000669.2|	100	11	0	0	3	13	102786613	102786603	1796	22.3
tetO	gi|568336017|gb|CM000669.2|	100	11	0	0	9	19	102923270	102923260	1796	22.3
tetO	gi|568336017|gb|CM000669.2|	100	11	0	0	3	13	103148818	103148828	1796	22.3
tetO	gi|568336017|gb|CM000669.2|	100	11	0	0	7	17	104306902	104306912	1796	22.3
tetO	gi|568336017|gb|CM000669.2|	100	11	0	0	9	19	104438133	104438123	1796	22.3
tetO	gi|568336017|gb|CM000669.2|	100	11	0	0	5	15	104946349	104946339	1796	22.3
tetO	gi|568336017|gb|CM000669.2|	100	11	0	0	9	19	105382712	105382722	1796	22.3
tetO	gi|568336017|gb|CM000669.2|	100	11	0	0	6	16	105903652	105903642	1796	22.3
tetO	gi|568336017|gb|CM000669.2|	100	11	0	0	9	19	105942494	105942484	1796	22.3
tetO	gi|568336017|gb|CM000669.2|	100	11	0	0	6	16	107204715	107204705	1796	22.3
tetO	gi|568336017|gb|CM000669.2|	100	11	0	0	3	13	107383831	107383821	1796	22.3
tetO	gi|568336017|gb|CM000669.2|	100	11	0	0	6	16	107446124	107446134	1796	22.3
tetO	gi|568336017|gb|CM000669.2|	100	11	0	0	3	13	107513833	107513823	1796	22.3
tetO	gi|568336017|gb|CM000669.2|	100	11	0	0	4	14	108123233	108123223	1796	22.3
tetO	gi|568336017|gb|CM000669.2|	100	11	0	0	1	11	108733994	108734004	1796	22.3
tetO	gi|568336017|gb|CM000669.2|	100	11	0	0	6	16	109501254	109501244	1796	22.3
tetO	gi|568336017|gb|CM000669.2|	100	11	0	0	5	15	109887832	109887822	1796	22.3
tetO	gi|568336017|gb|CM000669.2|	100	11	0	0	9	19	110075410	110075420	1796	22.3
tetO	gi|568336017|gb|CM000669.2|	100	11	0	0	2	12	110285073	110285083	1796	22.3
tetO	gi|568336017|gb|CM000669.2|	100	11	0	0	4	14	110812011	110812001	1796	22.3
tetO	gi|568336017|gb|CM000669.2|	100	11	0	0	5	15	110971229	110971239	1796	22.3
tetO	gi|568336017|gb|CM000669.2|	100	11	0	0	3	13	111057631	111057641	1796	22.3
tetO	gi|568336017|gb|CM000669.2|	100	11	0	0	7	17	111316179	111316169	1796	22.3
tetO	gi|568336017|gb|CM000669.2|	100	11	0	0	7	17	111812137	111812127	1796	22.3
tetO	gi|568336017|gb|CM000669.2|	100	11	0	0	5	15	113072371	113072361	1796	22.3
tetO	gi|568336017|gb|CM000669.2|	100	11	0	0	3	13	113257925	113257935	1796	22.3
tetO	gi|568336017|gb|CM000669.2|	100	11	0	0	9	19	113835468	113835478	1796	22.3
tetO	gi|568336017|gb|CM000669.2|	100	11	0	0	5	15	113841986	113841976	1796	22.3
tetO	gi|568336017|gb|CM000669.2|	100	11	0	0	5	15	113917645	113917635	1796	22.3
tetO	gi|568336017|gb|CM000669.2|	100	11	0	0	9	19	114075859	114075869	1796	22.3
tetO	gi|568336017|gb|CM000669.2|	100	11	0	0	3	13	114085312	114085302	1796	22.3
tetO	gi|568336017|gb|CM000669.2|	100	11	0	0	7	17	114564533	114564543	1796	22.3
tetO	gi|568336017|gb|CM000669.2|	100	11	0	0	7	17	115063414	115063404	1796	22.3
tetO	gi|568336017|gb|CM000669.2|	100	11	0	0	8	18	115156280	115156270	1796	22.3
tetO	gi|568336017|gb|CM000669.2|	100	11	0	0	8	18	115240499	115240509	1796	22.3
tetO	gi|568336017|gb|CM000669.2|	100	11	0	0	9	19	115322289	115322299	1796	22.3
tetO	gi|568336017|gb|CM000669.2|	100	11	0	0	5	15	115675208	115675198	1796	22.3
tetO	gi|568336017|gb|CM000669.2|	100	11	0	0	7	17	116057408	116057398	1796	22.3
tetO	gi|568336017|gb|CM000669.2|	100	11	0	0	8	18	116848647	116848657	1796	22.3
tetO	gi|568336017|gb|CM000669.2|	100	11	0	0	6	16	117009761	117009771	1796	22.3
tetO	gi|568336017|gb|CM000669.2|	100	11	0	0	9	19	117127312	117127302	1796	22.3
tetO	gi|568336017|gb|CM000669.2|	100	11	0	0	4	14	117153995	117153985	1796	22.3
tetO	gi|568336017|gb|CM000669.2|	100	11	0	0	5	15	117380384	117380394	1796	22.3
tetO	gi|568336017|gb|CM000669.2|	100	11	0	0	3	13	117571966	117571976	1796	22.3
tetO	gi|568336017|gb|CM000669.2|	100	11	0	0	4	14	117669262	117669252	1796	22.3
tetO	gi|568336017|gb|CM000669.2|	100	11	0	0	7	17	117719611	117719621	1796	22.3
tetO	gi|568336017|gb|CM000669.2|	100	11	0	0	8	18	117772102	117772112	1796	22.3
tetO	gi|568336017|gb|CM000669.2|	100	11	0	0	4	14	118127967	118127957	1796	22.3
tetO	gi|568336017|gb|CM000669.2|	100	11	0	0	5	15	118181778	118181788	1796	22.3
tetO	gi|568336017|gb|CM000669.2|	100	11	0	0	1	11	118202991	118203001	1796	22.3
tetO	gi|568336017|gb|CM000669.2|	100	11	0	0	8	18	118701349	118701339	1796	22.3
tetO	gi|568336017|gb|CM000669.2|	100	11	0	0	6	16	118790602	118790612	1796	22.3
tetO	gi|568336017|gb|CM000669.2|	100	11	0	0	5	15	118904861	118904851	1796	22.3
tetO	gi|568336017|gb|CM000669.2|	100	11	0	0	5	15	119158924	119158934	1796	22.3
tetO	gi|568336017|gb|CM000669.2|	100	11	0	0	4	14	119370179	119370169	1796	22.3
tetO	gi|568336017|gb|CM000669.2|	100	11	0	0	9	19	119669509	119669499	1796	22.3
tetO	gi|568336017|gb|CM000669.2|	100	11	0	0	6	16	120049676	120049686	1796	22.3
tetO	gi|568336017|gb|CM000669.2|	100	11	0	0	5	15	120095587	120095597	1796	22.3
tetO	gi|568336017|gb|CM000669.2|	100	11	0	0	4	14	120343941	120343931	1796	22.3
tetO	gi|568336017|gb|CM000669.2|	100	11	0	0	4	14	120677096	120677106	1796	22.3
tetO	gi|568336017|gb|CM000669.2|	100	11	0	0	9	19	120942985	120942975	1796	22.3
tetO	gi|568336017|gb|CM000669.2|	100	11	0	0	7	17	121531078	121531088	1796	22.3
tetO	gi|568336017|gb|CM000669.2|	100	11	0	0	5	15	121707550	121707560	1796	22.3
tetO	gi|568336017|gb|CM000669.2|	100	11	0	0	9	19	122080022	122080012	1796	22.3
tetO	gi|568336017|gb|CM000669.2|	100	11	0	0	3	13	122372948	122372958	1796	22.3
tetO	gi|568336017|gb|CM000669.2|	100	11	0	0	3	13	122404220	122404230	1796	22.3
tetO	gi|568336017|gb|CM000669.2|	100	11	0	0	5	15	122647693	122647683	1796	22.3
tetO	gi|568336017|gb|CM000669.2|	100	11	0	0	4	14	123731385	123731395	1796	22.3
tetO	gi|568336017|gb|CM000669.2|	100	11	0	0	9	19	124037372	124037382	1796	22.3
tetO	gi|568336017|gb|CM000669.2|	100	11	0	0	3	13	124369649	124369639	1796	22.3
tetO	gi|568336017|gb|CM000669.2|	100	11	0	0	5	15	124683847	124683837	1796	22.3
tetO	gi|568336017|gb|CM000669.2|	100	11	0	0	9	19	124768463	124768453	1796	22.3
tetO	gi|568336017|gb|CM000669.2|	100	11	0	0	1	11	125000446	125000456	1796	22.3
tetO	gi|568336017|gb|CM000669.2|	100	11	0	0	3	13	125183562	125183572	1796	22.3
tetO	gi|568336017|gb|CM000669.2|	100	11	0	0	4	14	125599660	125599670	1796	22.3
tetO	gi|568336017|gb|CM000669.2|	100	11	0	0	5	15	125685635	125685625	1796	22.3
tetO	gi|568336017|gb|CM000669.2|	100	11	0	0	8	18	126092352	126092342	1796	22.3
tetO	gi|568336017|gb|CM000669.2|	100	11	0	0	5	15	126560200	126560210	1796	22.3
tetO	gi|568336017|gb|CM000669.2|	100	11	0	0	3	13	127287843	127287853	1796	22.3
tetO	gi|568336017|gb|CM000669.2|	100	11	0	0	8	18	128037536	128037546	1796	22.3
tetO	gi|568336017|gb|CM000669.2|	100	11	0	0	9	19	128042087	128042077	1796	22.3
tetO	gi|568336017|gb|CM000669.2|	100	11	0	0	1	11	128161339	128161329	1796	22.3
tetO	gi|568336017|gb|CM000669.2|	100	11	0	0	7	17	128644383	128644373	1796	22.3
tetO	gi|568336017|gb|CM000669.2|	100	11	0	0	9	19	128670903	128670893	1796	22.3
tetO	gi|568336017|gb|CM000669.2|	100	11	0	0	5	15	129047452	129047462	1796	22.3
tetO	gi|568336017|gb|CM000669.2|	100	11	0	0	7	17	129739379	129739369	1796	22.3
tetO	gi|568336017|gb|CM000669.2|	100	11	0	0	4	14	129888334	129888344	1796	22.3
tetO	gi|568336017|gb|CM000669.2|	100	11	0	0	3	13	130261356	130261346	1796	22.3
tetO	gi|568336017|gb|CM000669.2|	100	11	0	0	4	14	130827664	130827654	1796	22.3
tetO	gi|568336017|gb|CM000669.2|	100	11	0	0	4	14	130953366	130953376	1796	22.3
tetO	gi|568336017|gb|CM000669.2|	100	11	0	0	9	19	131288497	131288507	1796	22.3
tetO	gi|568336017|gb|CM000669.2|	100	11	0	0	1	11	132049038	132049048	1796	22.3
tetO	gi|568336017|gb|CM000669.2|	100	11	0	0	9	19	132115952	132115942	1796	22.3
tetO	gi|568336017|gb|CM000669.2|	100	11	0	0	8	18	132605378	132605388	1796	22.3
tetO	gi|568336017|gb|CM000669.2|	100	11	0	0	9	19	132748904	132748894	1796	22.3
tetO	gi|568336017|gb|CM000669.2|	100	11	0	0	9	19	133308805	133308815	1796	22.3
tetO	gi|568336017|gb|CM000669.2|	100	11	0	0	4	14	134517084	134517094	1796	22.3
tetO	gi|568336017|gb|CM000669.2|	100	11	0	0	2	12	134564075	134564085	1796	22.3
tetO	gi|568336017|gb|CM000669.2|	100	11	0	0	1	11	134807362	134807372	1796	22.3
tetO	gi|568336017|gb|CM000669.2|	100	11	0	0	7	17	135015103	135015093	1796	22.3
tetO	gi|568336017|gb|CM000669.2|	100	11	0	0	8	18	135282500	135282510	1796	22.3
tetO	gi|568336017|gb|CM000669.2|	100	11	0	0	9	19	135447533	135447523	1796	22.3
tetO	gi|568336017|gb|CM000669.2|	100	11	0	0	4	14	135696225	135696235	1796	22.3
tetO	gi|568336017|gb|CM000669.2|	100	11	0	0	5	15	136126394	136126404	1796	22.3
tetO	gi|568336017|gb|CM000669.2|	100	11	0	0	5	15	136135404	136135414	1796	22.3
tetO	gi|568336017|gb|CM000669.2|	100	11	0	0	3	13	136457492	136457482	1796	22.3
tetO	gi|568336017|gb|CM000669.2|	100	11	0	0	9	19	137038375	137038385	1796	22.3
tetO	gi|568336017|gb|CM000669.2|	100	11	0	0	7	17	137110875	137110865	1796	22.3
tetO	gi|568336017|gb|CM000669.2|	100	11	0	0	4	14	137177537	137177527	1796	22.3
tetO	gi|568336017|gb|CM000669.2|	100	11	0	0	6	16	137245398	137245388	1796	22.3
tetO	gi|568336017|gb|CM000669.2|	100	11	0	0	9	19	137581517	137581507	1796	22.3
tetO	gi|568336017|gb|CM000669.2|	100	11	0	0	5	15	137620983	137620973	1796	22.3
tetO	gi|568336017|gb|CM000669.2|	100	11	0	0	7	17	137925407	137925397	1796	22.3
tetO	gi|568336017|gb|CM000669.2|	100	11	0	0	5	15	138295519	138295509	1796	22.3
tetO	gi|568336017|gb|CM000669.2|	100	11	0	0	9	19	138401916	138401906	1796	22.3
tetO	gi|568336017|gb|CM000669.2|	100	11	0	0	9	19	138557345	138557335	1796	22.3
tetO	gi|568336017|gb|CM000669.2|	100	11	0	0	1	11	139139641	139139651	1796	22.3
tetO	gi|568336017|gb|CM000669.2|	100	11	0	0	1	11	139351298	139351308	1796	22.3
tetO	gi|568336017|gb|CM000669.2|	100	11	0	0	3	13	139465148	139465158	1796	22.3
tetO	gi|568336017|gb|CM000669.2|	100	11	0	0	7	17	139551013	139551023	1796	22.3
tetO	gi|568336017|gb|CM000669.2|	100	11	0	0	2	12	139884044	139884054	1796	22.3
tetO	gi|568336017|gb|CM000669.2|	100	11	0	0	7	17	139901005	139900995	1796	22.3
tetO	gi|568336017|gb|CM000669.2|	100	11	0	0	2	12	140601012	140601002	1796	22.3
tetO	gi|568336017|gb|CM000669.2|	100	11	0	0	8	18	140852512	140852522	1796	22.3
tetO	gi|568336017|gb|CM000669.2|	100	11	0	0	8	18	142300407	142300397	1796	22.3
tetO	gi|568336017|gb|CM000669.2|	100	11	0	0	2	12	142442541	142442551	1796	22.3
tetO	gi|568336017|gb|CM000669.2|	100	11	0	0	7	17	143108721	143108711	1796	22.3
tetO	gi|568336017|gb|CM000669.2|	100	11	0	0	9	19	143144157	143144167	1796	22.3
tetO	gi|568336017|gb|CM000669.2|	100	11	0	0	4	14	144378223	144378213	1796	22.3
tetO	gi|568336017|gb|CM000669.2|	100	11	0	0	5	15	144524628	144524618	1796	22.3
tetO	gi|568336017|gb|CM000669.2|	100	11	0	0	9	19	144924925	144924935	1796	22.3
tetO	gi|568336017|gb|CM000669.2|	100	11	0	0	1	11	145097632	145097622	1796	22.3
tetO	gi|568336017|gb|CM000669.2|	100	11	0	0	9	19	145490493	145490503	1796	22.3
tetO	gi|568336017|gb|CM000669.2|	100	11	0	0	9	19	145646015	145646005	1796	22.3
tetO	gi|568336017|gb|CM000669.2|	100	11	0	0	1	11	145817312	145817302	1796	22.3
tetO	gi|568336017|gb|CM000669.2|	100	11	0	0	6	16	145888147	145888137	1796	22.3
tetO	gi|568336017|gb|CM000669.2|	100	11	0	0	8	18	146118447	146118437	1796	22.3
tetO	gi|568336017|gb|CM000669.2|	100	11	0	0	1	11	146282687	146282697	1796	22.3
tetO	gi|568336017|gb|CM000669.2|	100	11	0	0	3	13	146308762	146308752	1796	22.3
tetO	gi|568336017|gb|CM000669.2|	100	11	0	0	4	14	146791334	146791344	1796	22.3
tetO	gi|568336017|gb|CM000669.2|	100	11	0	0	6	16	146867767	146867777	1796	22.3
tetO	gi|568336017|gb|CM000669.2|	100	11	0	0	3	13	147106213	147106203	1796	22.3
tetO	gi|568336017|gb|CM000669.2|	100	11	0	0	7	17	147500183	147500173	1796	22.3
tetO	gi|568336017|gb|CM000669.2|	100	11	0	0	5	15	148492197	148492207	1796	22.3
tetO	gi|568336017|gb|CM000669.2|	100	11	0	0	1	11	149305991	149306001	1796	22.3
tetO	gi|568336017|gb|CM000669.2|	100	11	0	0	1	11	149350282	149350292	1796	22.3
tetO	gi|568336017|gb|CM000669.2|	100	11	0	0	5	15	149518687	149518677	1796	22.3
tetO	gi|568336017|gb|CM000669.2|	100	11	0	0	9	19	149954687	149954677	1796	22.3
tetO	gi|568336017|gb|CM000669.2|	100	11	0	0	7	17	149997708	149997698	1796	22.3
tetO	gi|568336017|gb|CM000669.2|	100	11	0	0	7	17	150032839	150032829	1796	22.3
tetO	gi|568336017|gb|CM000669.2|	100	11	0	0	7	17	150065887	150065897	1796	22.3
tetO	gi|568336017|gb|CM000669.2|	100	11	0	0	9	19	150282544	150282534	1796	22.3
tetO	gi|568336017|gb|CM000669.2|	100	11	0	0	4	14	150497500	150497510	1796	22.3
tetO	gi|568336017|gb|CM000669.2|	100	11	0	0	5	15	150698035	150698025	1796	22.3
tetO	gi|568336017|gb|CM000669.2|	100	11	0	0	2	12	151330496	151330486	1796	22.3
tetO	gi|568336017|gb|CM000669.2|	100	11	0	0	2	12	151568782	151568772	1796	22.3
tetO	gi|568336017|gb|CM000669.2|	100	11	0	0	1	11	152193886	152193896	1796	22.3
tetO	gi|568336017|gb|CM000669.2|	100	11	0	0	9	19	152827331	152827341	1796	22.3
tetO	gi|568336017|gb|CM000669.2|	100	11	0	0	6	16	152876370	152876360	1796	22.3
tetO	gi|568336017|gb|CM000669.2|	100	11	0	0	1	11	152972573	152972563	1796	22.3
tetO	gi|568336017|gb|CM000669.2|	100	11	0	0	3	13	153117258	153117268	1796	22.3
tetO	gi|568336017|gb|CM000669.2|	100	11	0	0	3	13	153251161	153251151	1796	22.3
tetO	gi|568336017|gb|CM000669.2|	100	11	0	0	6	16	153303570	153303580	1796	22.3
tetO	gi|568336017|gb|CM000669.2|	100	11	0	0	3	13	153717249	153717239	1796	22.3
tetO	gi|568336017|gb|CM000669.2|	100	11	0	0	7	17	154034810	154034800	1796	22.3
tetO	gi|568336017|gb|CM000669.2|	100	11	0	0	7	17	154064452	154064462	1796	22.3
tetO	gi|568336017|gb|CM000669.2|	100	11	0	0	7	17	154099095	154099105	1796	22.3
tetO	gi|568336017|gb|CM000669.2|	100	11	0	0	9	19	154142194	154142204	1796	22.3
tetO	gi|568336017|gb|CM000669.2|	100	11	0	0	3	13	154945762	154945752	1796	22.3
tetO	gi|568336017|gb|CM000669.2|	100	11	0	0	6	16	155293686	155293676	1796	22.3
tetO	gi|568336017|gb|CM000669.2|	100	11	0	0	6	16	155791769	155791779	1796	22.3
tetO	gi|568336017|gb|CM000669.2|	100	11	0	0	6	16	155969210	155969200	1796	22.3
tetO	gi|568336017|gb|CM000669.2|	100	11	0	0	1	11	156308233	156308223	1796	22.3
tetO	gi|568336017|gb|CM000669.2|	100	11	0	0	5	15	157191913	157191923	1796	22.3
tetO	gi|568336017|gb|CM000669.2|	100	11	0	0	8	18	158105952	158105942	1796	22.3
tetO	gi|568336017|gb|CM000669.2|	100	11	0	0	2	12	158382859	158382869	1796	22.3
tetO	gi|568336017|gb|CM000669.2|	92.86	14	1	0	1	14	114523208	114523195	7096	20.3
tetO	gi|568336007|gb|CM000679.2|	100	16	0	0	4	19	49767161	49767146	1.9	32.2
tetO	gi|568336007|gb|CM000679.2|	100	15	0	0	1	15	3693349	3693335	7.4	30.2
tetO	gi|568336007|gb|CM000679.2|	100	15	0	0	3	17	82834472	82834486	7.4	30.2
tetO	gi|568336007|gb|CM000679.2|	100	13	0	0	6	18	7879351	7879339	115	26.3
tetO	gi|568336007|gb|CM000679.2|	100	13	0	0	5	17	32675394	32675382	115	26.3
tetO	gi|568336007|gb|CM000679.2|	100	13	0	0	5	17	48496091	48496079	115	26.3
tetO	gi|568336007|gb|CM000679.2|	100	13	0	0	7	19	50513579	50513567	115	26.3
tetO	gi|568336007|gb|CM000679.2|	100	13	0	0	4	16	51516324	51516312	115	26.3
tetO	gi|568336007|gb|CM000679.2|	100	13	0	0	5	17	53829925	53829913	115	26.3
tetO	gi|568336007|gb|CM000679.2|	100	13	0	0	7	19	55686121	55686133	115	26.3
tetO	gi|568336007|gb|CM000679.2|	100	13	0	0	5	17	56381681	56381693	115	26.3
tetO	gi|568336007|gb|CM000679.2|	100	12	0	0	6	17	224723	224734	454	24.3
tetO	gi|568336007|gb|CM000679.2|	100	12	0	0	6	17	272364	272375	454	24.3
tetO	gi|568336007|gb|CM000679.2|	100	12	0	0	1	12	1538175	1538186	454	24.3
tetO	gi|568336007|gb|CM000679.2|	100	12	0	0	6	17	3301095	3301084	454	24.3
tetO	gi|568336007|gb|CM000679.2|	100	12	0	0	6	17	3337678	3337667	454	24.3
tetO	gi|568336007|gb|CM000679.2|	100	12	0	0	7	18	3719771	3719760	454	24.3
tetO	gi|568336007|gb|CM000679.2|	100	12	0	0	1	12	4023994	4024005	454	24.3
tetO	gi|568336007|gb|CM000679.2|	100	12	0	0	2	13	8618586	8618597	454	24.3
tetO	gi|568336007|gb|CM000679.2|	100	12	0	0	6	17	8682842	8682831	454	24.3
tetO	gi|568336007|gb|CM000679.2|	100	12	0	0	6	17	10257298	10257309	454	24.3
tetO	gi|568336007|gb|CM000679.2|	100	12	0	0	6	17	10869000	10868989	454	24.3
tetO	gi|568336007|gb|CM000679.2|	100	12	0	0	6	17	11360075	11360086	454	24.3
tetO	gi|568336007|gb|CM000679.2|	100	12	0	0	1	12	11536084	11536073	454	24.3
tetO	gi|568336007|gb|CM000679.2|	100	12	0	0	1	12	12635457	12635446	454	24.3
tetO	gi|568336007|gb|CM000679.2|	100	12	0	0	3	14	14684499	14684488	454	24.3
tetO	gi|568336007|gb|CM000679.2|	100	12	0	0	6	17	18097540	18097529	454	24.3
tetO	gi|568336007|gb|CM000679.2|	100	12	0	0	6	17	20288196	20288185	454	24.3
tetO	gi|568336007|gb|CM000679.2|	100	12	0	0	6	17	27729215	27729204	454	24.3
tetO	gi|568336007|gb|CM000679.2|	100	12	0	0	6	17	28155539	28155550	454	24.3
tetO	gi|568336007|gb|CM000679.2|	100	12	0	0	5	16	28800517	28800506	454	24.3
tetO	gi|568336007|gb|CM000679.2|	100	12	0	0	5	16	30037606	30037595	454	24.3
tetO	gi|568336007|gb|CM000679.2|	100	12	0	0	8	19	32547641	32547652	454	24.3
tetO	gi|568336007|gb|CM000679.2|	100	12	0	0	6	17	33265266	33265277	454	24.3
tetO	gi|568336007|gb|CM000679.2|	100	12	0	0	3	14	34828251	34828240	454	24.3
tetO	gi|568336007|gb|CM000679.2|	100	12	0	0	6	17	35471065	35471054	454	24.3
tetO	gi|568336007|gb|CM000679.2|	100	12	0	0	6	17	35703438	35703449	454	24.3
tetO	gi|568336007|gb|CM000679.2|	100	12	0	0	6	17	39590144	39590155	454	24.3
tetO	gi|568336007|gb|CM000679.2|	100	12	0	0	8	19	40593829	40593840	454	24.3
tetO	gi|568336007|gb|CM000679.2|	100	12	0	0	6	17	41222970	41222981	454	24.3
tetO	gi|568336007|gb|CM000679.2|	100	12	0	0	6	17	41261928	41261939	454	24.3
tetO	gi|568336007|gb|CM000679.2|	100	12	0	0	6	17	41281366	41281377	454	24.3
tetO	gi|568336007|gb|CM000679.2|	100	12	0	0	3	14	42689048	42689037	454	24.3
tetO	gi|568336007|gb|CM000679.2|	100	12	0	0	1	12	44398629	44398640	454	24.3
tetO	gi|568336007|gb|CM000679.2|	100	12	0	0	1	12	48249889	48249878	454	24.3
tetO	gi|568336007|gb|CM000679.2|	100	12	0	0	8	19	52328076	52328087	454	24.3
tetO	gi|568336007|gb|CM000679.2|	100	12	0	0	6	17	52774552	52774541	454	24.3
tetO	gi|568336007|gb|CM000679.2|	100	12	0	0	6	17	54720689	54720700	454	24.3
tetO	gi|568336007|gb|CM000679.2|	100	12	0	0	6	17	54826416	54826427	454	24.3
tetO	gi|568336007|gb|CM000679.2|	100	12	0	0	4	15	54965145	54965134	454	24.3
tetO	gi|568336007|gb|CM000679.2|	100	12	0	0	6	17	55950354	55950365	454	24.3
tetO	gi|568336007|gb|CM000679.2|	100	12	0	0	8	19	55957207	55957218	454	24.3
tetO	gi|568336007|gb|CM000679.2|	100	12	0	0	6	17	56650328	56650317	454	24.3
tetO	gi|568336007|gb|CM000679.2|	100	12	0	0	1	12	57438545	57438534	454	24.3
tetO	gi|568336007|gb|CM000679.2|	100	12	0	0	2	13	57613104	57613115	454	24.3
tetO	gi|568336007|gb|CM000679.2|	100	12	0	0	6	17	58221728	58221717	454	24.3
tetO	gi|568336007|gb|CM000679.2|	100	12	0	0	6	17	59303904	59303915	454	24.3
tetO	gi|568336007|gb|CM000679.2|	100	12	0	0	8	19	59420246	59420235	454	24.3
tetO	gi|568336007|gb|CM000679.2|	100	12	0	0	4	15	59563955	59563944	454	24.3
tetO	gi|568336007|gb|CM000679.2|	100	12	0	0	3	14	66711107	66711118	454	24.3
tetO	gi|568336007|gb|CM000679.2|	100	12	0	0	6	17	69094642	69094631	454	24.3
tetO	gi|568336007|gb|CM000679.2|	100	12	0	0	8	19	69526944	69526955	454	24.3
tetO	gi|568336007|gb|CM000679.2|	100	12	0	0	6	17	69633573	69633584	454	24.3
tetO	gi|568336007|gb|CM000679.2|	100	12	0	0	6	17	71278860	71278849	454	24.3
tetO	gi|568336007|gb|CM000679.2|	100	12	0	0	6	17	71513987	71513976	454	24.3
tetO	gi|568336007|gb|CM000679.2|	100	12	0	0	6	17	72014429	72014440	454	24.3
tetO	gi|568336007|gb|CM000679.2|	100	12	0	0	6	17	72044144	72044155	454	24.3
tetO	gi|568336007|gb|CM000679.2|	100	11	0	0	7	17	73713	73723	1796	22.3
tetO	gi|568336007|gb|CM000679.2|	100	11	0	0	6	16	116909	116919	1796	22.3
tetO	gi|568336007|gb|CM000679.2|	100	11	0	0	6	16	116972	116982	1796	22.3
tetO	gi|568336007|gb|CM000679.2|	100	11	0	0	6	16	117098	117108	1796	22.3
tetO	gi|568336007|gb|CM000679.2|	100	11	0	0	6	16	117224	117234	1796	22.3
tetO	gi|568336007|gb|CM000679.2|	100	11	0	0	6	16	117287	117297	1796	22.3
tetO	gi|568336007|gb|CM000679.2|	100	11	0	0	6	16	117413	117423	1796	22.3
tetO	gi|568336007|gb|CM000679.2|	100	11	0	0	6	16	117476	117486	1796	22.3
tetO	gi|568336007|gb|CM000679.2|	100	11	0	0	6	16	117539	117549	1796	22.3
tetO	gi|568336007|gb|CM000679.2|	100	11	0	0	6	16	117602	117612	1796	22.3
tetO	gi|568336007|gb|CM000679.2|	100	11	0	0	6	16	117665	117675	1796	22.3
tetO	gi|568336007|gb|CM000679.2|	100	11	0	0	6	16	117728	117738	1796	22.3
tetO	gi|568336007|gb|CM000679.2|	100	11	0	0	6	16	117791	117801	1796	22.3
tetO	gi|568336007|gb|CM000679.2|	100	11	0	0	6	16	117854	117864	1796	22.3
tetO	gi|568336007|gb|CM000679.2|	100	11	0	0	6	16	117917	117927	1796	22.3
tetO	gi|568336007|gb|CM000679.2|	100	11	0	0	6	16	117980	117990	1796	22.3
tetO	gi|568336007|gb|CM000679.2|	100	11	0	0	6	16	118043	118053	1796	22.3
tetO	gi|568336007|gb|CM000679.2|	100	11	0	0	8	18	250587	250577	1796	22.3
tetO	gi|568336007|gb|CM000679.2|	100	11	0	0	9	19	530182	530172	1796	22.3
tetO	gi|568336007|gb|CM000679.2|	100	11	0	0	7	17	711174	711164	1796	22.3
tetO	gi|568336007|gb|CM000679.2|	100	11	0	0	2	12	1223962	1223972	1796	22.3
tetO	gi|568336007|gb|CM000679.2|	100	11	0	0	5	15	1350374	1350384	1796	22.3
tetO	gi|568336007|gb|CM000679.2|	100	11	0	0	8	18	2003444	2003454	1796	22.3
tetO	gi|568336007|gb|CM000679.2|	100	11	0	0	8	18	2084560	2084550	1796	22.3
tetO	gi|568336007|gb|CM000679.2|	100	11	0	0	7	17	2960910	2960920	1796	22.3
tetO	gi|568336007|gb|CM000679.2|	100	11	0	0	2	12	2980514	2980504	1796	22.3
tetO	gi|568336007|gb|CM000679.2|	100	11	0	0	5	15	4323036	4323026	1796	22.3
tetO	gi|568336007|gb|CM000679.2|	100	11	0	0	8	18	4457317	4457327	1796	22.3
tetO	gi|568336007|gb|CM000679.2|	100	11	0	0	4	14	5160185	5160195	1796	22.3
tetO	gi|568336007|gb|CM000679.2|	100	11	0	0	2	12	5181645	5181635	1796	22.3
tetO	gi|568336007|gb|CM000679.2|	100	11	0	0	2	12	5182222	5182212	1796	22.3
tetO	gi|568336007|gb|CM000679.2|	100	11	0	0	2	12	5182798	5182788	1796	22.3
tetO	gi|568336007|gb|CM000679.2|	100	11	0	0	4	14	5565229	5565239	1796	22.3
tetO	gi|568336007|gb|CM000679.2|	100	11	0	0	8	18	5770661	5770671	1796	22.3
tetO	gi|568336007|gb|CM000679.2|	100	11	0	0	2	12	6611142	6611132	1796	22.3
tetO	gi|568336007|gb|CM000679.2|	100	11	0	0	8	18	6684135	6684145	1796	22.3
tetO	gi|568336007|gb|CM000679.2|	100	11	0	0	2	12	7063739	7063729	1796	22.3
tetO	gi|568336007|gb|CM000679.2|	100	11	0	0	8	18	7493328	7493338	1796	22.3
tetO	gi|568336007|gb|CM000679.2|	100	11	0	0	9	19	7881816	7881826	1796	22.3
tetO	gi|568336007|gb|CM000679.2|	100	11	0	0	4	14	8624751	8624741	1796	22.3
tetO	gi|568336007|gb|CM000679.2|	100	11	0	0	5	15	9570456	9570446	1796	22.3
tetO	gi|568336007|gb|CM000679.2|	100	11	0	0	3	13	9638398	9638388	1796	22.3
tetO	gi|568336007|gb|CM000679.2|	100	11	0	0	6	16	9940049	9940059	1796	22.3
tetO	gi|568336007|gb|CM000679.2|	100	11	0	0	3	13	9995456	9995466	1796	22.3
tetO	gi|568336007|gb|CM000679.2|	100	11	0	0	4	14	10087292	10087282	1796	22.3
tetO	gi|568336007|gb|CM000679.2|	100	11	0	0	9	19	10400326	10400336	1796	22.3
tetO	gi|568336007|gb|CM000679.2|	100	11	0	0	8	18	10423441	10423431	1796	22.3
tetO	gi|568336007|gb|CM000679.2|	100	11	0	0	9	19	10778295	10778305	1796	22.3
tetO	gi|568336007|gb|CM000679.2|	100	11	0	0	9	19	10880760	10880750	1796	22.3
tetO	gi|568336007|gb|CM000679.2|	100	11	0	0	9	19	11244634	11244644	1796	22.3
tetO	gi|568336007|gb|CM000679.2|	100	11	0	0	7	17	11323155	11323145	1796	22.3
tetO	gi|568336007|gb|CM000679.2|	100	11	0	0	9	19	12004938	12004928	1796	22.3
tetO	gi|568336007|gb|CM000679.2|	100	11	0	0	9	19	12615523	12615513	1796	22.3
tetO	gi|568336007|gb|CM000679.2|	100	11	0	0	8	18	13001984	13001974	1796	22.3
tetO	gi|568336007|gb|CM000679.2|	100	11	0	0	3	13	13173722	13173712	1796	22.3
tetO	gi|568336007|gb|CM000679.2|	100	11	0	0	3	13	13609000	13608990	1796	22.3
tetO	gi|568336007|gb|CM000679.2|	100	11	0	0	9	19	14116800	14116790	1796	22.3
tetO	gi|568336007|gb|CM000679.2|	100	11	0	0	8	18	14252903	14252913	1796	22.3
tetO	gi|568336007|gb|CM000679.2|	100	11	0	0	7	17	14614318	14614308	1796	22.3
tetO	gi|568336007|gb|CM000679.2|	100	11	0	0	3	13	14967428	14967438	1796	22.3
tetO	gi|568336007|gb|CM000679.2|	100	11	0	0	9	19	16615655	16615665	1796	22.3
tetO	gi|568336007|gb|CM000679.2|	100	11	0	0	9	19	16800485	16800495	1796	22.3
tetO	gi|568336007|gb|CM000679.2|	100	11	0	0	9	19	17073141	17073131	1796	22.3
tetO	gi|568336007|gb|CM000679.2|	100	11	0	0	8	18	17792287	17792297	1796	22.3
tetO	gi|568336007|gb|CM000679.2|	100	11	0	0	7	17	18024757	18024767	1796	22.3
tetO	gi|568336007|gb|CM000679.2|	100	11	0	0	9	19	18074774	18074784	1796	22.3
tetO	gi|568336007|gb|CM000679.2|	100	11	0	0	9	19	18089666	18089676	1796	22.3
tetO	gi|568336007|gb|CM000679.2|	100	11	0	0	9	19	18173248	18173238	1796	22.3
tetO	gi|568336007|gb|CM000679.2|	100	11	0	0	9	19	18515232	18515222	1796	22.3
tetO	gi|568336007|gb|CM000679.2|	100	11	0	0	7	17	19452454	19452464	1796	22.3
tetO	gi|568336007|gb|CM000679.2|	100	11	0	0	1	11	20118519	20118509	1796	22.3
tetO	gi|568336007|gb|CM000679.2|	100	11	0	0	9	19	20429051	20429061	1796	22.3
tetO	gi|568336007|gb|CM000679.2|	100	11	0	0	4	14	20849160	20849170	1796	22.3
tetO	gi|568336007|gb|CM000679.2|	100	11	0	0	9	19	22209700	22209690	1796	22.3
tetO	gi|568336007|gb|CM000679.2|	100	11	0	0	6	16	22325544	22325534	1796	22.3
tetO	gi|568336007|gb|CM000679.2|	100	11	0	0	4	14	22501718	22501708	1796	22.3
tetO	gi|568336007|gb|CM000679.2|	100	11	0	0	4	14	22549195	22549205	1796	22.3
tetO	gi|568336007|gb|CM000679.2|	100	11	0	0	6	16	27053152	27053142	1796	22.3
tetO	gi|568336007|gb|CM000679.2|	100	11	0	0	4	14	27079531	27079521	1796	22.3
tetO	gi|568336007|gb|CM000679.2|	100	11	0	0	6	16	27612651	27612661	1796	22.3
tetO	gi|568336007|gb|CM000679.2|	100	11	0	0	2	12	27719702	27719712	1796	22.3
tetO	gi|568336007|gb|CM000679.2|	100	11	0	0	4	14	27862192	27862202	1796	22.3
tetO	gi|568336007|gb|CM000679.2|	100	11	0	0	6	16	28139404	28139394	1796	22.3
tetO	gi|568336007|gb|CM000679.2|	100	11	0	0	8	18	29084676	29084666	1796	22.3
tetO	gi|568336007|gb|CM000679.2|	100	11	0	0	9	19	29322695	29322705	1796	22.3
tetO	gi|568336007|gb|CM000679.2|	100	11	0	0	8	18	29633404	29633414	1796	22.3
tetO	gi|568336007|gb|CM000679.2|	100	11	0	0	7	17	30029643	30029653	1796	22.3
tetO	gi|568336007|gb|CM000679.2|	100	11	0	0	1	11	30335890	30335880	1796	22.3
tetO	gi|568336007|gb|CM000679.2|	100	11	0	0	7	17	31908384	31908374	1796	22.3
tetO	gi|568336007|gb|CM000679.2|	100	11	0	0	1	11	33325256	33325246	1796	22.3
tetO	gi|568336007|gb|CM000679.2|	100	11	0	0	9	19	33407576	33407586	1796	22.3
tetO	gi|568336007|gb|CM000679.2|	100	11	0	0	3	13	33423340	33423350	1796	22.3
tetO	gi|568336007|gb|CM000679.2|	100	11	0	0	9	19	33458528	33458518	1796	22.3
tetO	gi|568336007|gb|CM000679.2|	100	11	0	0	8	18	33716372	33716362	1796	22.3
tetO	gi|568336007|gb|CM000679.2|	100	11	0	0	9	19	33758303	33758313	1796	22.3
tetO	gi|568336007|gb|CM000679.2|	100	11	0	0	3	13	33772788	33772798	1796	22.3
tetO	gi|568336007|gb|CM000679.2|	100	11	0	0	6	16	33861690	33861680	1796	22.3
tetO	gi|568336007|gb|CM000679.2|	100	11	0	0	8	18	34316258	34316248	1796	22.3
tetO	gi|568336007|gb|CM000679.2|	100	11	0	0	3	13	34336041	34336051	1796	22.3
tetO	gi|568336007|gb|CM000679.2|	100	11	0	0	6	16	34802404	34802414	1796	22.3
tetO	gi|568336007|gb|CM000679.2|	100	11	0	0	8	18	34956478	34956468	1796	22.3
tetO	gi|568336007|gb|CM000679.2|	100	11	0	0	6	16	34964674	34964684	1796	22.3
tetO	gi|568336007|gb|CM000679.2|	100	11	0	0	7	17	35869948	35869958	1796	22.3
tetO	gi|568336007|gb|CM000679.2|	100	11	0	0	8	18	35926751	35926741	1796	22.3
tetO	gi|568336007|gb|CM000679.2|	100	11	0	0	7	17	36574150	36574160	1796	22.3
tetO	gi|568336007|gb|CM000679.2|	100	11	0	0	4	14	36579525	36579515	1796	22.3
tetO	gi|568336007|gb|CM000679.2|	100	11	0	0	2	12	36780258	36780268	1796	22.3
tetO	gi|568336007|gb|CM000679.2|	100	11	0	0	2	12	36807403	36807393	1796	22.3
tetO	gi|568336007|gb|CM000679.2|	100	11	0	0	8	18	37753663	37753653	1796	22.3
tetO	gi|568336007|gb|CM000679.2|	100	11	0	0	1	11	39539178	39539168	1796	22.3
tetO	gi|568336007|gb|CM000679.2|	100	11	0	0	3	13	40411925	40411915	1796	22.3
tetO	gi|568336007|gb|CM000679.2|	100	11	0	0	9	19	40543479	40543469	1796	22.3
tetO	gi|568336007|gb|CM000679.2|	100	11	0	0	7	17	40740771	40740781	1796	22.3
tetO	gi|568336007|gb|CM000679.2|	100	11	0	0	7	17	41191749	41191759	1796	22.3
tetO	gi|568336007|gb|CM000679.2|	100	11	0	0	8	18	42035515	42035505	1796	22.3
tetO	gi|568336007|gb|CM000679.2|	100	11	0	0	3	13	43176636	43176646	1796	22.3
tetO	gi|568336007|gb|CM000679.2|	100	11	0	0	8	18	43897846	43897836	1796	22.3
tetO	gi|568336007|gb|CM000679.2|	100	11	0	0	4	14	44796384	44796374	1796	22.3
tetO	gi|568336007|gb|CM000679.2|	100	11	0	0	6	16	44867951	44867941	1796	22.3
tetO	gi|568336007|gb|CM000679.2|	100	11	0	0	7	17	45353488	45353478	1796	22.3
tetO	gi|568336007|gb|CM000679.2|	100	11	0	0	8	18	46452031	46452021	1796	22.3
tetO	gi|568336007|gb|CM000679.2|	100	11	0	0	8	18	46669734	46669724	1796	22.3
tetO	gi|568336007|gb|CM000679.2|	100	11	0	0	1	11	46819675	46819665	1796	22.3
tetO	gi|568336007|gb|CM000679.2|	100	11	0	0	5	15	47166075	47166065	1796	22.3
tetO	gi|568336007|gb|CM000679.2|	100	11	0	0	7	17	47655383	47655393	1796	22.3
tetO	gi|568336007|gb|CM000679.2|	100	11	0	0	3	13	47720988	47720978	1796	22.3
tetO	gi|568336007|gb|CM000679.2|	100	11	0	0	1	11	47785950	47785940	1796	22.3
tetO	gi|568336007|gb|CM000679.2|	100	11	0	0	9	19	48474501	48474511	1796	22.3
tetO	gi|568336007|gb|CM000679.2|	100	11	0	0	3	13	49085874	49085884	1796	22.3
tetO	gi|568336007|gb|CM000679.2|	100	11	0	0	4	14	49638699	49638709	1796	22.3
tetO	gi|568336007|gb|CM000679.2|	100	11	0	0	3	13	49916622	49916612	1796	22.3
tetO	gi|568336007|gb|CM000679.2|	100	11	0	0	1	11	50112046	50112056	1796	22.3
tetO	gi|568336007|gb|CM000679.2|	100	11	0	0	6	16	51221368	51221378	1796	22.3
tetO	gi|568336007|gb|CM000679.2|	100	11	0	0	6	16	51727720	51727710	1796	22.3
tetO	gi|568336007|gb|CM000679.2|	100	11	0	0	1	11	51905514	51905524	1796	22.3
tetO	gi|568336007|gb|CM000679.2|	100	11	0	0	1	11	52035028	52035018	1796	22.3
tetO	gi|568336007|gb|CM000679.2|	100	11	0	0	7	17	52286513	52286523	1796	22.3
tetO	gi|568336007|gb|CM000679.2|	100	11	0	0	5	15	52649976	52649966	1796	22.3
tetO	gi|568336007|gb|CM000679.2|	100	11	0	0	1	11	52787769	52787759	1796	22.3
tetO	gi|568336007|gb|CM000679.2|	100	11	0	0	8	18	53191418	53191428	1796	22.3
tetO	gi|568336007|gb|CM000679.2|	100	11	0	0	9	19	53273626	53273616	1796	22.3
tetO	gi|568336007|gb|CM000679.2|	100	11	0	0	4	14	53310880	53310870	1796	22.3
tetO	gi|568336007|gb|CM000679.2|	100	11	0	0	5	15	53381868	53381858	1796	22.3
tetO	gi|568336007|gb|CM000679.2|	100	11	0	0	8	18	53870513	53870523	1796	22.3
tetO	gi|568336007|gb|CM000679.2|	100	11	0	0	6	16	53940513	53940523	1796	22.3
tetO	gi|568336007|gb|CM000679.2|	100	11	0	0	9	19	54032111	54032121	1796	22.3
tetO	gi|568336007|gb|CM000679.2|	100	11	0	0	2	12	54331668	54331678	1796	22.3
tetO	gi|568336007|gb|CM000679.2|	100	11	0	0	9	19	55361148	55361158	1796	22.3
tetO	gi|568336007|gb|CM000679.2|	100	11	0	0	4	14	55449905	55449895	1796	22.3
tetO	gi|568336007|gb|CM000679.2|	100	11	0	0	1	11	55545409	55545419	1796	22.3
tetO	gi|568336007|gb|CM000679.2|	100	11	0	0	2	12	55731237	55731227	1796	22.3
tetO	gi|568336007|gb|CM000679.2|	100	11	0	0	9	19	56559044	56559054	1796	22.3
tetO	gi|568336007|gb|CM000679.2|	100	11	0	0	6	16	56572662	56572652	1796	22.3
tetO	gi|568336007|gb|CM000679.2|	100	11	0	0	7	17	56887460	56887450	1796	22.3
tetO	gi|568336007|gb|CM000679.2|	100	11	0	0	5	15	56937272	56937282	1796	22.3
tetO	gi|568336007|gb|CM000679.2|	100	11	0	0	4	14	56950475	56950465	1796	22.3
tetO	gi|568336007|gb|CM000679.2|	100	11	0	0	6	16	57048176	57048166	1796	22.3
tetO	gi|568336007|gb|CM000679.2|	100	11	0	0	3	13	57269402	57269392	1796	22.3
tetO	gi|568336007|gb|CM000679.2|	100	11	0	0	9	19	57969081	57969091	1796	22.3
tetO	gi|568336007|gb|CM000679.2|	100	11	0	0	5	15	57989356	57989366	1796	22.3
tetO	gi|568336007|gb|CM000679.2|	100	11	0	0	9	19	58126568	58126558	1796	22.3
tetO	gi|568336007|gb|CM000679.2|	100	11	0	0	7	17	58353262	58353252	1796	22.3
tetO	gi|568336007|gb|CM000679.2|	100	11	0	0	6	16	58766759	58766749	1796	22.3
tetO	gi|568336007|gb|CM000679.2|	100	11	0	0	2	12	59250049	59250039	1796	22.3
tetO	gi|568336007|gb|CM000679.2|	100	11	0	0	9	19	59400515	59400505	1796	22.3
tetO	gi|568336007|gb|CM000679.2|	100	11	0	0	8	18	60145349	60145339	1796	22.3
tetO	gi|568336007|gb|CM000679.2|	100	11	0	0	9	19	60397404	60397394	1796	22.3
tetO	gi|568336007|gb|CM000679.2|	100	11	0	0	4	14	61308775	61308785	1796	22.3
tetO	gi|568336007|gb|CM000679.2|	100	11	0	0	9	19	61756465	61756475	1796	22.3
tetO	gi|568336007|gb|CM000679.2|	100	11	0	0	6	16	65054388	65054378	1796	22.3
tetO	gi|568336007|gb|CM000679.2|	100	11	0	0	6	16	65410731	65410721	1796	22.3
tetO	gi|568336007|gb|CM000679.2|	100	11	0	0	9	19	66343339	66343329	1796	22.3
tetO	gi|568336007|gb|CM000679.2|	100	11	0	0	1	11	66424625	66424615	1796	22.3
tetO	gi|568336007|gb|CM000679.2|	100	11	0	0	9	19	67111982	67111972	1796	22.3
tetO	gi|568336007|gb|CM000679.2|	100	11	0	0	6	16	67526277	67526287	1796	22.3
tetO	gi|568336007|gb|CM000679.2|	100	11	0	0	9	19	67965388	67965398	1796	22.3
tetO	gi|568336007|gb|CM000679.2|	100	11	0	0	8	18	68225262	68225272	1796	22.3
tetO	gi|568336007|gb|CM000679.2|	100	11	0	0	9	19	68591577	68591587	1796	22.3
tetO	gi|568336007|gb|CM000679.2|	100	11	0	0	3	13	68664560	68664550	1796	22.3
tetO	gi|568336007|gb|CM000679.2|	100	11	0	0	7	17	69093801	69093811	1796	22.3
tetO	gi|568336007|gb|CM000679.2|	100	11	0	0	3	13	69389453	69389463	1796	22.3
tetO	gi|568336007|gb|CM000679.2|	100	11	0	0	4	14	69711435	69711425	1796	22.3
tetO	gi|568336007|gb|CM000679.2|	100	11	0	0	4	14	69843219	69843209	1796	22.3
tetO	gi|568336007|gb|CM000679.2|	100	11	0	0	9	19	70084322	70084332	1796	22.3
tetO	gi|568336007|gb|CM000679.2|	100	11	0	0	9	19	70352591	70352581	1796	22.3
tetO	gi|568336007|gb|CM000679.2|	100	11	0	0	3	13	70512611	70512601	1796	22.3
tetO	gi|568336007|gb|CM000679.2|	100	11	0	0	6	16	70693949	70693959	1796	22.3
tetO	gi|568336007|gb|CM000679.2|	100	11	0	0	5	15	71149833	71149823	1796	22.3
tetO	gi|568336007|gb|CM000679.2|	100	11	0	0	6	16	71224472	71224462	1796	22.3
tetO	gi|568336007|gb|CM000679.2|	100	11	0	0	7	17	71523659	71523649	1796	22.3
tetO	gi|568336007|gb|CM000679.2|	100	11	0	0	6	16	71795219	71795209	1796	22.3
tetO	gi|568336007|gb|CM000679.2|	100	11	0	0	2	12	71904705	71904715	1796	22.3
tetO	gi|568336007|gb|CM000679.2|	100	11	0	0	3	13	72857390	72857380	1796	22.3
tetO	gi|568336007|gb|CM000679.2|	100	11	0	0	1	11	73113436	73113446	1796	22.3
tetO	gi|568336007|gb|CM000679.2|	100	11	0	0	9	19	73120760	73120770	1796	22.3
tetO	gi|568336007|gb|CM000679.2|	100	11	0	0	1	11	73229343	73229353	1796	22.3
tetO	gi|568336007|gb|CM000679.2|	100	11	0	0	9	19	73852758	73852748	1796	22.3
tetO	gi|568336007|gb|CM000679.2|	100	11	0	0	4	14	75774180	75774170	1796	22.3
tetO	gi|568336007|gb|CM000679.2|	100	11	0	0	6	16	75924867	75924857	1796	22.3
tetO	gi|568336007|gb|CM000679.2|	100	11	0	0	9	19	76697974	76697984	1796	22.3
tetO	gi|568336007|gb|CM000679.2|	100	11	0	0	9	19	77881934	77881944	1796	22.3
tetO	gi|568336007|gb|CM000679.2|	100	11	0	0	8	18	82455861	82455871	1796	22.3
tetO	gi|568336007|gb|CM000679.2|	100	11	0	0	9	19	82462520	82462530	1796	22.3
tetO	gi|568336007|gb|CM000679.2|	100	11	0	0	3	13	82552479	82552469	1796	22.3
tetO	gi|568336007|gb|CM000679.2|	100	11	0	0	3	13	82970832	82970822	1796	22.3
tetO	gi|568336007|gb|CM000679.2|	100	11	0	0	9	19	83187446	83187436	1796	22.3
tetO	gi|568336007|gb|CM000679.2|	92.31	13	1	0	1	13	6716688	6716676	28037	18.3
tetO	gi|568336010|gb|CM000676.2|	100	16	0	0	2	17	32797367	32797382	1.9	32.2
tetO	gi|568336010|gb|CM000676.2|	100	15	0	0	3	17	28134351	28134365	7.4	30.2
tetO	gi|568336010|gb|CM000676.2|	100	15	0	0	3	17	45489817	45489831	7.4	30.2
tetO	gi|568336010|gb|CM000676.2|	100	15	0	0	3	17	57279285	57279299	7.4	30.2
tetO	gi|568336010|gb|CM000676.2|	100	15	0	0	3	17	88367816	88367802	7.4	30.2
tetO	gi|568336010|gb|CM000676.2|	100	14	0	0	1	14	24412807	24412820	29	28.2
tetO	gi|568336010|gb|CM000676.2|	100	14	0	0	5	18	65466046	65466033	29	28.2
tetO	gi|568336010|gb|CM000676.2|	100	14	0	0	2	15	82615856	82615869	29	28.2
tetO	gi|568336010|gb|CM000676.2|	100	14	0	0	6	19	83874719	83874706	29	28.2
tetO	gi|568336010|gb|CM000676.2|	100	14	0	0	6	19	106273275	106273262	29	28.2
tetO	gi|568336010|gb|CM000676.2|	100	13	0	0	4	16	24722498	24722510	115	26.3
tetO	gi|568336010|gb|CM000676.2|	100	13	0	0	1	13	30693153	30693141	115	26.3
tetO	gi|568336010|gb|CM000676.2|	100	13	0	0	5	17	37362876	37362864	115	26.3
tetO	gi|568336010|gb|CM000676.2|	100	13	0	0	5	17	46906596	46906584	115	26.3
tetO	gi|568336010|gb|CM000676.2|	100	13	0	0	5	17	54520895	54520883	115	26.3
tetO	gi|568336010|gb|CM000676.2|	100	13	0	0	4	16	58208448	58208460	115	26.3
tetO	gi|568336010|gb|CM000676.2|	100	13	0	0	6	18	60467966	60467954	115	26.3
tetO	gi|568336010|gb|CM000676.2|	100	13	0	0	1	13	63534579	63534591	115	26.3
tetO	gi|568336010|gb|CM000676.2|	100	13	0	0	7	19	66223720	66223708	115	26.3
tetO	gi|568336010|gb|CM000676.2|	100	13	0	0	7	19	73995559	73995571	115	26.3
tetO	gi|568336010|gb|CM000676.2|	100	13	0	0	6	18	86994793	86994805	115	26.3
tetO	gi|568336010|gb|CM000676.2|	100	13	0	0	1	13	89258408	89258396	115	26.3
tetO	gi|568336010|gb|CM000676.2|	100	13	0	0	6	18	98286552	98286540	115	26.3
tetO	gi|568336010|gb|CM000676.2|	100	13	0	0	7	19	103771115	103771103	115	26.3
tetO	gi|568336010|gb|CM000676.2|	100	12	0	0	7	18	20185292	20185303	454	24.3
tetO	gi|568336010|gb|CM000676.2|	93.75	16	1	0	4	19	20558261	20558276	454	24.3
tetO	gi|568336010|gb|CM000676.2|	100	12	0	0	6	17	22103121	22103132	454	24.3
tetO	gi|568336010|gb|CM000676.2|	100	12	0	0	6	17	22268933	22268944	454	24.3
tetO	gi|568336010|gb|CM000676.2|	100	12	0	0	6	17	22367386	22367397	454	24.3
tetO	gi|568336010|gb|CM000676.2|	100	12	0	0	8	19	23021681	23021670	454	24.3
tetO	gi|568336010|gb|CM000676.2|	100	12	0	0	2	13	24601159	24601148	454	24.3
tetO	gi|568336010|gb|CM000676.2|	100	12	0	0	6	17	24732248	24732259	454	24.3
tetO	gi|568336010|gb|CM000676.2|	100	12	0	0	6	17	24773608	24773619	454	24.3
tetO	gi|568336010|gb|CM000676.2|	100	12	0	0	5	16	27035807	27035818	454	24.3
tetO	gi|568336010|gb|CM000676.2|	100	12	0	0	6	17	27054332	27054343	454	24.3
tetO	gi|568336010|gb|CM000676.2|	100	12	0	0	6	17	27357944	27357933	454	24.3
tetO	gi|568336010|gb|CM000676.2|	100	12	0	0	7	18	28088184	28088195	454	24.3
tetO	gi|568336010|gb|CM000676.2|	100	12	0	0	6	17	28477756	28477745	454	24.3
tetO	gi|568336010|gb|CM000676.2|	100	12	0	0	6	17	29780898	29780909	454	24.3
tetO	gi|568336010|gb|CM000676.2|	100	12	0	0	6	17	30352811	30352800	454	24.3
tetO	gi|568336010|gb|CM000676.2|	100	12	0	0	4	15	30509071	30509082	454	24.3
tetO	gi|568336010|gb|CM000676.2|	100	12	0	0	6	17	31807025	31807014	454	24.3
tetO	gi|568336010|gb|CM000676.2|	100	12	0	0	6	17	33093728	33093739	454	24.3
tetO	gi|568336010|gb|CM000676.2|	100	12	0	0	8	19	33390405	33390416	454	24.3
tetO	gi|568336010|gb|CM000676.2|	100	12	0	0	8	19	33424998	33425009	454	24.3
tetO	gi|568336010|gb|CM000676.2|	100	12	0	0	4	15	33629299	33629310	454	24.3
tetO	gi|568336010|gb|CM000676.2|	100	12	0	0	8	19	33948122	33948111	454	24.3
tetO	gi|568336010|gb|CM000676.2|	100	12	0	0	3	14	34712708	34712697	454	24.3
tetO	gi|568336010|gb|CM000676.2|	100	12	0	0	7	18	35018079	35018090	454	24.3
tetO	gi|568336010|gb|CM000676.2|	100	12	0	0	6	17	35194292	35194303	454	24.3
tetO	gi|568336010|gb|CM000676.2|	100	12	0	0	6	17	36249518	36249529	454	24.3
tetO	gi|568336010|gb|CM000676.2|	100	12	0	0	6	17	36355241	36355252	454	24.3
tetO	gi|568336010|gb|CM000676.2|	100	12	0	0	3	14	36711280	36711269	454	24.3
tetO	gi|568336010|gb|CM000676.2|	100	12	0	0	6	17	37485236	37485225	454	24.3
tetO	gi|568336010|gb|CM000676.2|	100	12	0	0	6	17	38558082	38558093	454	24.3
tetO	gi|568336010|gb|CM000676.2|	100	12	0	0	6	17	38676913	38676924	454	24.3
tetO	gi|568336010|gb|CM000676.2|	100	12	0	0	6	17	39872311	39872322	454	24.3
tetO	gi|568336010|gb|CM000676.2|	100	12	0	0	6	17	40096315	40096304	454	24.3
tetO	gi|568336010|gb|CM000676.2|	100	12	0	0	6	17	41088769	41088758	454	24.3
tetO	gi|568336010|gb|CM000676.2|	100	12	0	0	6	17	41324779	41324768	454	24.3
tetO	gi|568336010|gb|CM000676.2|	100	12	0	0	8	19	42741299	42741288	454	24.3
tetO	gi|568336010|gb|CM000676.2|	100	12	0	0	6	17	42774830	42774841	454	24.3
tetO	gi|568336010|gb|CM000676.2|	100	12	0	0	6	17	43194895	43194906	454	24.3
tetO	gi|568336010|gb|CM000676.2|	100	12	0	0	6	17	43230258	43230247	454	24.3
tetO	gi|568336010|gb|CM000676.2|	100	12	0	0	2	13	45868782	45868771	454	24.3
tetO	gi|568336010|gb|CM000676.2|	100	12	0	0	8	19	46052590	46052601	454	24.3
tetO	gi|568336010|gb|CM000676.2|	100	12	0	0	7	18	46577103	46577114	454	24.3
tetO	gi|568336010|gb|CM000676.2|	100	12	0	0	6	17	47112645	47112634	454	24.3
tetO	gi|568336010|gb|CM000676.2|	100	12	0	0	1	12	47480896	47480885	454	24.3
tetO	gi|568336010|gb|CM000676.2|	100	12	0	0	6	17	49362339	49362350	454	24.3
tetO	gi|568336010|gb|CM000676.2|	100	12	0	0	6	17	49396053	49396064	454	24.3
tetO	gi|568336010|gb|CM000676.2|	100	12	0	0	4	15	50265376	50265365	454	24.3
tetO	gi|568336010|gb|CM000676.2|	100	12	0	0	3	14	51702400	51702411	454	24.3
tetO	gi|568336010|gb|CM000676.2|	100	12	0	0	6	17	51803152	51803163	454	24.3
tetO	gi|568336010|gb|CM000676.2|	100	12	0	0	6	17	53878248	53878259	454	24.3
tetO	gi|568336010|gb|CM000676.2|	100	12	0	0	6	17	54850882	54850871	454	24.3
tetO	gi|568336010|gb|CM000676.2|	100	12	0	0	6	17	55666262	55666273	454	24.3
tetO	gi|568336010|gb|CM000676.2|	100	12	0	0	6	17	56255245	56255256	454	24.3
tetO	gi|568336010|gb|CM000676.2|	100	12	0	0	6	17	56360001	56359990	454	24.3
tetO	gi|568336010|gb|CM000676.2|	100	12	0	0	7	18	58882109	58882098	454	24.3
tetO	gi|568336010|gb|CM000676.2|	100	12	0	0	6	17	59953062	59953051	454	24.3
tetO	gi|568336010|gb|CM000676.2|	100	12	0	0	6	17	60731434	60731445	454	24.3
tetO	gi|568336010|gb|CM000676.2|	100	12	0	0	8	19	61394967	61394978	454	24.3
tetO	gi|568336010|gb|CM000676.2|	100	12	0	0	6	17	61658286	61658297	454	24.3
tetO	gi|568336010|gb|CM000676.2|	100	12	0	0	6	17	61831362	61831351	454	24.3
tetO	gi|568336010|gb|CM000676.2|	100	12	0	0	6	17	62423111	62423100	454	24.3
tetO	gi|568336010|gb|CM000676.2|	100	12	0	0	6	17	62868940	62868929	454	24.3
tetO	gi|568336010|gb|CM000676.2|	100	12	0	0	1	12	63673869	63673880	454	24.3
tetO	gi|568336010|gb|CM000676.2|	100	12	0	0	8	19	65763899	65763888	454	24.3
tetO	gi|568336010|gb|CM000676.2|	100	12	0	0	8	19	66139657	66139668	454	24.3
tetO	gi|568336010|gb|CM000676.2|	100	12	0	0	6	17	66291263	66291274	454	24.3
tetO	gi|568336010|gb|CM000676.2|	100	12	0	0	6	17	66665860	66665871	454	24.3
tetO	gi|568336010|gb|CM000676.2|	100	12	0	0	6	17	66895117	66895128	454	24.3
tetO	gi|568336010|gb|CM000676.2|	100	12	0	0	5	16	66911547	66911558	454	24.3
tetO	gi|568336010|gb|CM000676.2|	100	12	0	0	6	17	67744817	67744806	454	24.3
tetO	gi|568336010|gb|CM000676.2|	100	12	0	0	6	17	68001950	68001939	454	24.3
tetO	gi|568336010|gb|CM000676.2|	100	12	0	0	7	18	69505568	69505557	454	24.3
tetO	gi|568336010|gb|CM000676.2|	100	12	0	0	6	17	70216173	70216184	454	24.3
tetO	gi|568336010|gb|CM000676.2|	100	12	0	0	6	17	70305158	70305147	454	24.3
tetO	gi|568336010|gb|CM000676.2|	100	12	0	0	6	17	70743964	70743975	454	24.3
tetO	gi|568336010|gb|CM000676.2|	100	12	0	0	6	17	71079249	71079238	454	24.3
tetO	gi|568336010|gb|CM000676.2|	100	12	0	0	1	12	71696658	71696647	454	24.3
tetO	gi|568336010|gb|CM000676.2|	100	12	0	0	5	16	74503692	74503681	454	24.3
tetO	gi|568336010|gb|CM000676.2|	100	12	0	0	6	17	75007114	75007125	454	24.3
tetO	gi|568336010|gb|CM000676.2|	100	12	0	0	2	13	75622583	75622594	454	24.3
tetO	gi|568336010|gb|CM000676.2|	100	12	0	0	7	18	78023050	78023061	454	24.3
tetO	gi|568336010|gb|CM000676.2|	100	12	0	0	6	17	78050929	78050918	454	24.3
tetO	gi|568336010|gb|CM000676.2|	100	12	0	0	6	17	78664900	78664911	454	24.3
tetO	gi|568336010|gb|CM000676.2|	100	12	0	0	6	17	78670264	78670253	454	24.3
tetO	gi|568336010|gb|CM000676.2|	100	12	0	0	4	15	79099893	79099904	454	24.3
tetO	gi|568336010|gb|CM000676.2|	100	12	0	0	6	17	79763274	79763263	454	24.3
tetO	gi|568336010|gb|CM000676.2|	100	12	0	0	6	17	80044585	80044596	454	24.3
tetO	gi|568336010|gb|CM000676.2|	100	12	0	0	5	16	80347494	80347505	454	24.3
tetO	gi|568336010|gb|CM000676.2|	100	12	0	0	2	13	80930253	80930264	454	24.3
tetO	gi|568336010|gb|CM000676.2|	100	12	0	0	6	17	80995436	80995447	454	24.3
tetO	gi|568336010|gb|CM000676.2|	100	12	0	0	6	17	81830580	81830591	454	24.3
tetO	gi|568336010|gb|CM000676.2|	100	12	0	0	7	18	82664546	82664557	454	24.3
tetO	gi|568336010|gb|CM000676.2|	100	12	0	0	5	16	82809588	82809599	454	24.3
tetO	gi|568336010|gb|CM000676.2|	100	12	0	0	4	15	83176294	83176283	454	24.3
tetO	gi|568336010|gb|CM000676.2|	100	12	0	0	6	17	83342018	83342029	454	24.3
tetO	gi|568336010|gb|CM000676.2|	100	12	0	0	6	17	83628487	83628476	454	24.3
tetO	gi|568336010|gb|CM000676.2|	100	12	0	0	7	18	84112173	84112162	454	24.3
tetO	gi|568336010|gb|CM000676.2|	100	12	0	0	2	13	85419431	85419420	454	24.3
tetO	gi|568336010|gb|CM000676.2|	100	12	0	0	6	17	85450399	85450410	454	24.3
tetO	gi|568336010|gb|CM000676.2|	100	12	0	0	6	17	86042742	86042731	454	24.3
tetO	gi|568336010|gb|CM000676.2|	100	12	0	0	6	17	86552723	86552734	454	24.3
tetO	gi|568336010|gb|CM000676.2|	100	12	0	0	6	17	86810220	86810209	454	24.3
tetO	gi|568336010|gb|CM000676.2|	100	12	0	0	6	17	88731472	88731461	454	24.3
tetO	gi|568336010|gb|CM000676.2|	100	12	0	0	8	19	88971231	88971220	454	24.3
tetO	gi|568336010|gb|CM000676.2|	100	12	0	0	6	17	91562634	91562645	454	24.3
tetO	gi|568336010|gb|CM000676.2|	100	12	0	0	6	17	96354526	96354515	454	24.3
tetO	gi|568336010|gb|CM000676.2|	100	12	0	0	8	19	97354399	97354388	454	24.3
tetO	gi|568336010|gb|CM000676.2|	100	12	0	0	6	17	98004841	98004852	454	24.3
tetO	gi|568336010|gb|CM000676.2|	100	12	0	0	8	19	98993208	98993197	454	24.3
tetO	gi|568336010|gb|CM000676.2|	100	12	0	0	6	17	99545645	99545656	454	24.3
tetO	gi|568336010|gb|CM000676.2|	100	12	0	0	3	14	100813373	100813384	454	24.3
tetO	gi|568336010|gb|CM000676.2|	100	12	0	0	1	12	101058522	101058533	454	24.3
tetO	gi|568336010|gb|CM000676.2|	100	12	0	0	1	12	101700941	101700930	454	24.3
tetO	gi|568336010|gb|CM000676.2|	100	12	0	0	6	17	101744636	101744625	454	24.3
tetO	gi|568336010|gb|CM000676.2|	93.75	16	1	0	3	18	102057544	102057529	454	24.3
tetO	gi|568336010|gb|CM000676.2|	100	12	0	0	6	17	102866037	102866048	454	24.3
tetO	gi|568336010|gb|CM000676.2|	100	12	0	0	6	17	102880717	102880728	454	24.3
tetO	gi|568336010|gb|CM000676.2|	100	12	0	0	5	16	104450103	104450114	454	24.3
tetO	gi|568336010|gb|CM000676.2|	100	12	0	0	6	17	104612932	104612921	454	24.3
tetO	gi|568336010|gb|CM000676.2|	100	12	0	0	6	17	106856280	106856269	454	24.3
tetO	gi|568336010|gb|CM000676.2|	100	11	0	0	5	15	16027101	16027091	1796	22.3
tetO	gi|568336010|gb|CM000676.2|	100	11	0	0	3	13	18997533	18997523	1796	22.3
tetO	gi|568336010|gb|CM000676.2|	100	11	0	0	3	13	19404243	19404253	1796	22.3
tetO	gi|568336010|gb|CM000676.2|	100	11	0	0	3	13	21247358	21247348	1796	22.3
tetO	gi|568336010|gb|CM000676.2|	100	11	0	0	9	19	21635138	21635148	1796	22.3
tetO	gi|568336010|gb|CM000676.2|	100	11	0	0	2	12	21724334	21724324	1796	22.3
tetO	gi|568336010|gb|CM000676.2|	100	11	0	0	9	19	21798362	21798352	1796	22.3
tetO	gi|568336010|gb|CM000676.2|	100	11	0	0	9	19	21848814	21848804	1796	22.3
tetO	gi|568336010|gb|CM000676.2|	100	11	0	0	5	15	22106528	22106518	1796	22.3
tetO	gi|568336010|gb|CM000676.2|	100	11	0	0	3	13	22405755	22405745	1796	22.3
tetO	gi|568336010|gb|CM000676.2|	100	11	0	0	8	18	22588235	22588245	1796	22.3
tetO	gi|568336010|gb|CM000676.2|	100	11	0	0	6	16	22649044	22649054	1796	22.3
tetO	gi|568336010|gb|CM000676.2|	100	11	0	0	9	19	23550447	23550457	1796	22.3
tetO	gi|568336010|gb|CM000676.2|	100	11	0	0	8	18	23564040	23564030	1796	22.3
tetO	gi|568336010|gb|CM000676.2|	100	11	0	0	2	12	24249010	24249020	1796	22.3
tetO	gi|568336010|gb|CM000676.2|	100	11	0	0	5	15	24301979	24301969	1796	22.3
tetO	gi|568336010|gb|CM000676.2|	100	11	0	0	8	18	24384376	24384386	1796	22.3
tetO	gi|568336010|gb|CM000676.2|	100	11	0	0	7	17	24645648	24645658	1796	22.3
tetO	gi|568336010|gb|CM000676.2|	100	11	0	0	6	16	25297615	25297605	1796	22.3
tetO	gi|568336010|gb|CM000676.2|	100	11	0	0	1	11	25548943	25548953	1796	22.3
tetO	gi|568336010|gb|CM000676.2|	100	11	0	0	9	19	25704769	25704779	1796	22.3
tetO	gi|568336010|gb|CM000676.2|	100	11	0	0	4	14	25741427	25741417	1796	22.3
tetO	gi|568336010|gb|CM000676.2|	100	11	0	0	6	16	25970994	25970984	1796	22.3
tetO	gi|568336010|gb|CM000676.2|	100	11	0	0	5	15	27554906	27554916	1796	22.3
tetO	gi|568336010|gb|CM000676.2|	100	11	0	0	1	11	28140476	28140486	1796	22.3
tetO	gi|568336010|gb|CM000676.2|	100	11	0	0	7	17	28307080	28307070	1796	22.3
tetO	gi|568336010|gb|CM000676.2|	100	11	0	0	4	14	28360903	28360913	1796	22.3
tetO	gi|568336010|gb|CM000676.2|	100	11	0	0	5	15	28403962	28403972	1796	22.3
tetO	gi|568336010|gb|CM000676.2|	100	11	0	0	9	19	28753250	28753260	1796	22.3
tetO	gi|568336010|gb|CM000676.2|	100	11	0	0	7	17	28895526	28895536	1796	22.3
tetO	gi|568336010|gb|CM000676.2|	100	11	0	0	4	14	28935332	28935322	1796	22.3
tetO	gi|568336010|gb|CM000676.2|	100	11	0	0	9	19	28947441	28947431	1796	22.3
tetO	gi|568336010|gb|CM000676.2|	100	11	0	0	9	19	29158501	29158491	1796	22.3
tetO	gi|568336010|gb|CM000676.2|	100	11	0	0	6	16	29160654	29160664	1796	22.3
tetO	gi|568336010|gb|CM000676.2|	100	11	0	0	8	18	29185812	29185822	1796	22.3
tetO	gi|568336010|gb|CM000676.2|	100	11	0	0	5	15	29359428	29359418	1796	22.3
tetO	gi|568336010|gb|CM000676.2|	100	11	0	0	5	15	29761631	29761621	1796	22.3
tetO	gi|568336010|gb|CM000676.2|	100	11	0	0	5	15	29782171	29782181	1796	22.3
tetO	gi|568336010|gb|CM000676.2|	100	11	0	0	1	11	29809756	29809766	1796	22.3
tetO	gi|568336010|gb|CM000676.2|	100	11	0	0	4	14	29910785	29910775	1796	22.3
tetO	gi|568336010|gb|CM000676.2|	100	11	0	0	3	13	30628528	30628518	1796	22.3
tetO	gi|568336010|gb|CM000676.2|	100	11	0	0	4	14	30847899	30847889	1796	22.3
tetO	gi|568336010|gb|CM000676.2|	100	11	0	0	3	13	31068647	31068637	1796	22.3
tetO	gi|568336010|gb|CM000676.2|	100	11	0	0	5	15	31278322	31278332	1796	22.3
tetO	gi|568336010|gb|CM000676.2|	100	11	0	0	8	18	31554713	31554723	1796	22.3
tetO	gi|568336010|gb|CM000676.2|	100	11	0	0	3	13	31806849	31806859	1796	22.3
tetO	gi|568336010|gb|CM000676.2|	100	11	0	0	1	11	32245486	32245496	1796	22.3
tetO	gi|568336010|gb|CM000676.2|	100	11	0	0	7	17	32254013	32254023	1796	22.3
tetO	gi|568336010|gb|CM000676.2|	100	11	0	0	6	16	32466335	32466345	1796	22.3
tetO	gi|568336010|gb|CM000676.2|	100	11	0	0	8	18	32848352	32848342	1796	22.3
tetO	gi|568336010|gb|CM000676.2|	100	11	0	0	4	14	33627453	33627463	1796	22.3
tetO	gi|568336010|gb|CM000676.2|	100	11	0	0	7	17	34247428	34247438	1796	22.3
tetO	gi|568336010|gb|CM000676.2|	100	11	0	0	9	19	34598346	34598336	1796	22.3
tetO	gi|568336010|gb|CM000676.2|	100	11	0	0	6	16	34826062	34826052	1796	22.3
tetO	gi|568336010|gb|CM000676.2|	100	11	0	0	9	19	34898514	34898524	1796	22.3
tetO	gi|568336010|gb|CM000676.2|	100	11	0	0	7	17	35341073	35341083	1796	22.3
tetO	gi|568336010|gb|CM000676.2|	100	11	0	0	4	14	35687934	35687924	1796	22.3
tetO	gi|568336010|gb|CM000676.2|	100	11	0	0	7	17	35903948	35903958	1796	22.3
tetO	gi|568336010|gb|CM000676.2|	100	11	0	0	8	18	36352796	36352806	1796	22.3
tetO	gi|568336010|gb|CM000676.2|	100	11	0	0	1	11	36758744	36758734	1796	22.3
tetO	gi|568336010|gb|CM000676.2|	100	11	0	0	9	19	37127096	37127106	1796	22.3
tetO	gi|568336010|gb|CM000676.2|	100	11	0	0	9	19	37248490	37248500	1796	22.3
tetO	gi|568336010|gb|CM000676.2|	100	11	0	0	9	19	37378469	37378479	1796	22.3
tetO	gi|568336010|gb|CM000676.2|	100	11	0	0	5	15	37561432	37561442	1796	22.3
tetO	gi|568336010|gb|CM000676.2|	100	11	0	0	7	17	37627706	37627696	1796	22.3
tetO	gi|568336010|gb|CM000676.2|	100	11	0	0	8	18	38359548	38359558	1796	22.3
tetO	gi|568336010|gb|CM000676.2|	100	11	0	0	5	15	38401322	38401332	1796	22.3
tetO	gi|568336010|gb|CM000676.2|	100	11	0	0	9	19	38775245	38775235	1796	22.3
tetO	gi|568336010|gb|CM000676.2|	100	11	0	0	4	14	39386330	39386320	1796	22.3
tetO	gi|568336010|gb|CM000676.2|	100	11	0	0	8	18	40446054	40446064	1796	22.3
tetO	gi|568336010|gb|CM000676.2|	100	11	0	0	9	19	40481189	40481199	1796	22.3
tetO	gi|568336010|gb|CM000676.2|	100	11	0	0	3	13	40486986	40486996	1796	22.3
tetO	gi|568336010|gb|CM000676.2|	100	11	0	0	8	18	40766037	40766047	1796	22.3
tetO	gi|568336010|gb|CM000676.2|	100	11	0	0	4	14	40834596	40834586	1796	22.3
tetO	gi|568336010|gb|CM000676.2|	100	11	0	0	9	19	40889995	40889985	1796	22.3
tetO	gi|568336010|gb|CM000676.2|	100	11	0	0	5	15	40981929	40981939	1796	22.3
tetO	gi|568336010|gb|CM000676.2|	100	11	0	0	9	19	41700449	41700459	1796	22.3
tetO	gi|568336010|gb|CM000676.2|	100	11	0	0	1	11	42289629	42289619	1796	22.3
tetO	gi|568336010|gb|CM000676.2|	100	11	0	0	5	15	42416778	42416768	1796	22.3
tetO	gi|568336010|gb|CM000676.2|	100	11	0	0	9	19	42725416	42725406	1796	22.3
tetO	gi|568336010|gb|CM000676.2|	100	11	0	0	9	19	43246623	43246613	1796	22.3
tetO	gi|568336010|gb|CM000676.2|	100	11	0	0	5	15	43294691	43294701	1796	22.3
tetO	gi|568336010|gb|CM000676.2|	100	11	0	0	4	14	43459838	43459828	1796	22.3
tetO	gi|568336010|gb|CM000676.2|	100	11	0	0	9	19	43535209	43535199	1796	22.3
tetO	gi|568336010|gb|CM000676.2|	100	11	0	0	9	19	43539408	43539398	1796	22.3
tetO	gi|568336010|gb|CM000676.2|	100	11	0	0	9	19	43636012	43636002	1796	22.3
tetO	gi|568336010|gb|CM000676.2|	100	11	0	0	5	15	43951161	43951151	1796	22.3
tetO	gi|568336010|gb|CM000676.2|	100	11	0	0	9	19	44261233	44261223	1796	22.3
tetO	gi|568336010|gb|CM000676.2|	100	11	0	0	1	11	44309597	44309607	1796	22.3
tetO	gi|568336010|gb|CM000676.2|	100	11	0	0	7	17	44409833	44409843	1796	22.3
tetO	gi|568336010|gb|CM000676.2|	100	11	0	0	1	11	44718870	44718860	1796	22.3
tetO	gi|568336010|gb|CM000676.2|	100	11	0	0	5	15	44773880	44773870	1796	22.3
tetO	gi|568336010|gb|CM000676.2|	100	11	0	0	5	15	44882416	44882406	1796	22.3
[truncated: 12,483 more rows]

## Sheet: Chromosomes Summary
Subject	Chromosome number	Chromosome length (bp)	# alignments	Density	19bp (2miss)	18bp (1miss)	17bp (2miss)	17bp (1miss)	16bp (1miss)	16bp (contig)	15bp (1miss)	15bp (contig)	14bp (1miss)	14bp (contig)	13bp (1miss)	13bp (contig)	12bp (contig)	11bp (contig)
gi|568336023|gb|CM000663.2|	Homo sapiens chromosome 1	249251000	1093	4.38514e-06	0	0	0	2	0	0	0	3	0	9	0	40	312	727
gi|568336022|gb|CM000664.2|	Homo sapiens chromosome 2	243199000	1216	5.00002e-06	0	1	0	4	3	0	0	5	1	4	2	45	384	767
gi|568336021|gb|CM000665.2|	Homo sapiens chromosome 3	198022000	1071	5.40849e-06	0	0	1	1	0	0	0	6	1	7	2	43	334	676
gi|568336020|gb|CM000666.2|	Homo sapiens chromosome 4	191154000	1018	5.32555e-06	1	1	0	7	0	0	0	9	1	8	0	37	342	612
gi|568336019|gb|CM000667.2|	Homo sapiens chromosome 5	180915000	960	5.30636e-06	0	0	0	1	0	0	0	3	0	10	1	33	302	610
gi|568336018|gb|CM000668.2|	Homo sapiens chromosome 6	171115000	935	5.46416e-06	0	0	0	0	0	0	0	6	1	7	1	40	299	581
gi|568336017|gb|CM000669.2|	Homo sapiens chromosome 7	159139000	782	4.91394e-06	0	0	0	1	3	1	0	5	1	8	0	26	244	493
gi|568336016|gb|CM000670.2|	Homo sapiens chromosome 8	146364000	705	4.81676e-06	0	0	0	1	0	1	0	7	0	8	1	25	220	442
gi|568336015|gb|CM000671.2|	Homo sapiens chromosome 9	141213000	604	4.27723e-06	0	0	0	1	1	0	0	2	0	10	0	19	206	365
gi|568336014|gb|CM000672.2|	Homo sapiens chromosome 10	135535000	595	4.39001e-06	0	0	0	0	0	0	0	5	1	7	0	16	185	381
gi|568336013|gb|CM000673.2|	Homo sapiens chromosome 11	135007000	732	5.42194e-06	0	0	0	0	4	1	0	4	1	8	1	25	227	461
gi|568336012|gb|CM000674.2|	Homo sapiens chromosome 12	133852000	667	4.98312e-06	0	1	0	2	1	0	0	3	0	4	2	15	215	424
gi|568336011|gb|CM000675.2|	Homo sapiens chromosome 13	115170000	507	4.40219e-06	0	1	1	1	0	0	0	2	0	1	0	20	152	329
gi|568336010|gb|CM000676.2|	Homo sapiens chromosome 14	107350000	432	4.02422e-06	0	0	0	0	2	1	1	4	0	5	2	14	119	284
gi|568336009|gb|CM000677.2|	Homo sapiens chromosome 15	102531000	388	3.78422e-06	0	0	0	0	0	0	0	4	0	1	1	10	112	260
gi|568336008|gb|CM000678.2|	Homo sapiens chromosome 16	90354800	336	3.71867e-06	0	0	0	0	0	0	0	1	0	1	0	17	100	217
gi|568336007|gb|CM000679.2|	Homo sapiens chromosome 17	81195200	274	3.37458e-06	0	0	0	0	0	1	0	2	0	0	1	8	56	206
gi|568336006|gb|CM000680.2|	Homo sapiens chromosome 18	78077200	386	4.94382e-06	0	0	0	0	1	0	0	2	0	7	0	16	122	238
gi|568336005|gb|CM000681.2|	Homo sapiens chromosome 19	59129000	206	3.48391e-06	0	0	0	1	2	0	0	3	0	0	3	10	49	138
gi|568336004|gb|CM000682.2|	Homo sapiens chromosome 20	63025500	277	4.39505e-06	0	0	0	0	0	0	0	0	0	4	1	5	93	174
gi|568336003|gb|CM000683.2|	Homo sapiens chromosome 21	48129900	170	3.53211e-06	0	0	0	0	0	0	0	0	0	2	0	6	47	115
gi|568336002|gb|CM000684.2|	Homo sapiens chromosome 22	51304600	129	2.51439e-06	0	0	0	0	2	0	0	0	0	1	0	4	31	91
gi|568336001|gb|CM000685.2|	Homo sapiens chromosome X	155271000	845	5.4421e-06	1	0	0	1	1	0	1	3	0	8	1	24	290	515
gi|568336000|gb|CM000686.2|	Homo sapiens chromosome Y	59373600	154	2.59375e-06	0	0	0	0	1	0	0	1	0	1	0	10	51	90
	Full assembly	3095677800	14482	4.67814e-06	2	4	2	23	21	5	2	80	7	121	19	508	4492	9196

## Sheet: Data Overview
Alignment length (bp)	# alignments	# align (contig)	# align (1miss)	# align (2miss)	Min E-value	Max E-value
11	9196	9196			1796	1796
12	4492	4492			454	454
13	527	508	19		115	28037
14	128	121	7		29	7096
15	82	80	2		7.4	1796
16	26	5	21		1.9	454
17	25	0	23	2	115	28037
18	4	0	4	0	29	29
19	2	0	0	2	1796	1796
Alignment E-value	# alignments
1.9	5
7.4	80
29	125
115	531
454	4513
1796	9200
7096	7
28037	21
